# Supplementary material for: Suspended detrital particles support a distinct microbial ecosystem in Palmer Canyon, Antarctica, a coastal biological hotspot
Source: Polar Biol. 2025 Apr 7;48(2):62. doi: 10.1007/s00300-025-03380-y (PMC11976824; doi:10.1007/s00300-025-03380-y)
Supplement: Supplementary file 3 — Table 1 All significant taxa (with stats and p-values) from all four taxa indicator tests. This includes eukaryotic taxa (18S rRNA reads) that were significant indicators for high (> 2000) IFCB Live Cells, eukaryotic taxa (18S rRNA reads) that were significant indicators for high (> 2000) IFCB Detritus, bacterial taxa (16S rRNA reads) that were significant indicators for high (> 2000) IFCB Live Cells, and bacterial taxa (16S rRNA reads) that were significant indicators for high (> 2000) IFCB Detritus. Supplementary file3 (CSV 23 KB) [file 300_2025_3380_MOESM3_ESM.csv]

run.on	indicator.of	ASV	stat	p.value	taxon
16S relative abundance	IFCB.Detritus	TGGTCGTCGCTTTTATTGGGCCTAAAACGTCCGTAGCCGGTTTGGTAAATCTGTGGGTAAATCAACTAGCTTAACTAGTTGAATTCTGCAGAGACTGCCAGACTAGGAACCGGGAGAGGTGTGGGGTACTCAAGGGGTAGGGGTAAAATCCTGTCATCCTTTGAGGACCACCAGTTGCGAAGGCGCCACACTAGAACGGATTCGACGGTCAGGGACGAAGCCT	0.3985949	0.039	Methanomassiliicoccales
16S relative abundance	IFCB.Detritus	CGTTACTCGGAATCACTGGGCGTAAAGAGAATGTAGGCGGGTAATTAAGTTGGAAGTGAAATCCTATGGCTCAACCATAGAACTGCTTCCAAAACTGATTATCTAGAGTATGGGAGAGGTAGATGGAATTTCTGGTGTAGGGGTAAAATCCGTAGAGATCAGAAGGAATACCGATTGCGAAGGCGATCTACTGGAACATTACTGACGCTCAGATTCGAAAGCG	0.483552249	0.019	Campylobacteraceae
16S relative abundance	IFCB.Detritus	CGTTATCCGGAATCATTGGGTTTAAAGGGTCCGCAGGCGGACTAATAAGTCAGTGGTGAAATCCCATCGCTTAACGATGGAACTGCCATTGAAACTGTTAGTCTTGAATTCGGTCGAAGTAGGCGGAATGTGTCATGTAGCGGTGAAATGCATAGATATGACACAGAACACCGATAGCGAAGGCAGCTTACTAGACCTGGATTGACGCTCATGGACGAAAGCG	0.432401171	0.012	Fluviicola taffensis
16S relative abundance	IFCB.Detritus	CGTTATCCGGAATCATTGGGTTTAAAGGGTCCGCAGGCGGATGTATAAGTCAGTGGTGAAATCCTGCAGCTTAACTGCAGAACTGCCATTGATACTGTACATCTTGAATTCGGTCGAAGTGGGCGGAATGTGTAATGTAGCGGTGAAATGCATAGATATTACACAGAACACCGATAGCGAAGGCAGCTCACTAGGCCTGGATTGACGCTCAGGGACGAAAGCG	0.454438377	0.011	Fluviicola taffensis
16S relative abundance	IFCB.Detritus	CGTTATCCGGATTTATTAGGTTTAAAGGGTCCGTAGGCGGAAATTTAAGTCAGTGGTGAAAGCCCATAGCTCAACTATGGAACTGCCATTGAAACTGAATTTCTTGAATATGATTGAAGCAGGCGGAATATGTCATGTAGCGGTGAAATGCTTAGATATGACATAGAACACCGATAGCGAAGGCAGCTTGCTAAGTCATTATTGACGCTGAGGGACGAAAGCG	0.438596933	0.011	Fluviicola taffensis
16S relative abundance	IFCB.Detritus	CGTTGCTCGGAATCATTGGGCGTAAAGCGCACGTAGGCGGCCGTGCAAGCTGGATGTGAAAGCCCAGGGCTCAACCCTGGAAGTGCATCCAGAACTGCATGGCTTGAGTACCAGAGGGGGTCGGAGAATTCCCGGTGTAGAGGTGAAATTCGTAGATATCGGGAGGAATACCAGAGGCGAAGGCGCCGACCTGGATGGATACTGACGCTGAGGTGCGAAAGCG	0.458731711	0.011	Haliangium ochraceum DSM 14365
16S relative abundance	IFCB.Detritus	CGTTGTTCGGATTTATTGGGCGTAAAGCGAGTGTAGGCGGTTTAGCAAGTCGGGTGTGAAAGCCCAGGGCCCAACCCTGGAACTGCATCCGATACTGTTAGGCTAGAGTTCCGGAGAGGGTGGCGGAATTCCCGGTGTAGGGGTGAAATCCGTAGATATCGGGAGGAACACCAGTGGCGAAGGCGGCCACCTGGACGGTGACTGACGCTGAGACTCGAAAGTG	0.405637481	0.029	Myxococcales
16S relative abundance	IFCB.Detritus	TGTTACTCGGAATGATTAGGCGTAAAGAGTCCTTTAAGCGGTTTAGCATGTTAAAGGTTTTCTCGTGAGGGCTTAACCTTCATGGACTTTTAAAACTGTTAGACTAGAGTTTATCAGGAGATAGTAGAATTCACGGAGTAGGGTTAAAATCCAATAATCTCGTGAGGAACATCAGAGGCGAAGGCGACTATCTAGGATAATACTGACGCTGGAAGACGAAGGCT	0.434032151	0.022	Bacteriovoracales
16S relative abundance	IFCB.Live.Cells	CGTTAATCGGAATTACTGGGCGTAAAGCGCGCGTAGGTGGTTTGTTAAGTGGGATGTGAAATCCCCGGGCTCAACCTGGGAATTGCATCCCAAACTGGCAAACTAGAGTACAAGAGAGGGGTGTGGAATTTCCTGTGTAGCGGTGAAATGCGTAGATATAGGAAGGAACATCAGTGGCGAAGGCGACGCCCTGGCTTGATACTGACACTGAGGTGCGAAAGCG	0.537143298	0.04	Marinomonas
16S relative abundance	IFCB.Live.Cells	CGTTACCCGTAATTACTGGGCGTACAGAGTCCGTAGATTGTACTATAAGTTACATGTTAAAATTTAAAGCTCAACTTTAAAAAAACATATAATACTGTTTTACTTGAGTTTAGTGCAGAAGAGTAGAATTTCATGTTAAGGAGTAAATTCCAAAAATACATGGAGGAACATCATTAGCGAAAGCGACTCTTTAGCATAAACTGACATTGAGGGACGAAAGTG	0.59821494	0.01	Candidatus Hepatoplasma crinochetorum Av
16S relative abundance	IFCB.Live.Cells	CGTTATCCATCATGACTGGGCGTAAAGGGTCTGTAGACGGTAAAGTAAGTTATTAGTTAAATTTTAAAGCCTAACTTTAAGTCAGCTTTTAATACTGCTTTACTTGAGTTTTATACAGAAGAGTAGAATTTTATACGTAAGGGTAAAATCTTGAAATATATAAAGGAACACCAGTAGCGAAGGCGACTCTTTGGTAAAAACTGACGTTGAGAGACGAAAGTG	0.521697303	0.01	Glaciecola amylolytica
16S relative abundance	IFCB.Live.Cells	CGTTATCCGTAATTACTGGGCGTACAGAGTCCGTAGATTGTAATACAAGTTATATGTTAAAATTTAAAGCTCAACTTTAAAAGAGATAAAATACTGTTTTACTTGGGTTTAATACAGAAAAGCAGAATTTCGTGTTAAGGAGTAAATTCCAAAAATACATGAAGGAATATCATTAGCGAAAGCGGCTTTTTAGTACAAACTGACATTGAGGGACGAAAGTG	0.43317575	0.03	Glaciecola amylolytica
16S relative abundance	IFCB.Live.Cells	CGTTATCTGGAATAACTGGGCGTAAAGGGTCCGTAGACTGTATTGTAAGTTATTTGTTAAAACCTAAAGCTTAACTTTAGAAAAGCATTTAATACTACTATACTTGAGTTTCTTGCAGAAGAGTAGAATTTCATGTCGAGGAGTAACGACTGCAGACACATGAAGGAATATCAGTAGCGAAGGCGACTCTTTAGTAAAAACTGACGTTGAGGGACGAAAGTG	0.563727454	0.01	Anaerococcus
16S relative abundance	IFCB.Live.Cells	CGTTATTCGTTGTAATTTGGCGTAAAGGGTTCGTAGGTGGCATTAAGGTTGTTTAAAATAAAATCTAAAAGCTTAACTTTTAGCGATTTAAAAACACTTTTGCTTGAGTATAAAAGAAGATTATGGAATTTCAGAAGGATAGGTAAAATTTGAAGAGTTTTGAAGGAACATCTATAGCTAAAGCAATAATCTAGTTTATTTAATACTGACGCTGAGGAACGAAAGAA	0.817998614	0.01	unidentified bacteria
16S relative abundance	IFCB.Live.Cells	CGTTATTCGTTGTAATTTGGTGTAAAGGGTTCGTAGGCGGCATTAAGGTTGTTCAAGATTAAATCAAAAAGCTTAACTTTTTATCAAACTTGAAAACACTTTTGCTAGAGTATAAAAGAAGATTATGGAATTTCAGAAGGAGAGGTAAAATTCGAAGAGCTCTGAAGGAACACCTATAGCGAAGGCAATAGTCTATTTTATTTAATACTGACGTTGAGGAACGAAAGGA	0.708115105	0.01	unidentified bacteria
16S relative abundance	IFCB.Live.Cells	CGTTGTTCGGAATTACTGGGCGTAAAGCGCACGTAGGCGGACTAATAAGTTAGAGGTGAAATCCCAGGGCTCAACCCTGGAACTGCCTTTAATACTGTTAGTCTAGAGTTCGAGAGAGGTAAGTGGAATTCCGAGTGTAGAGGTGAAATTCGTAGATATTCGGAGGAACACCAGTGGCGAAGGCGGCTTACTGGCTCGATACTGACGCTGAGGTGCGAAAGTG	0.463269171	0.01	Octadecabacter
16S relative abundance	IFCB.Live.Cells	CGTTGTTCGGAATTACTGGGCGTAAAGCGCACGTAGGCGGATTAGAAAGTTGGGGGTGAAATCCCAGGGCTCAACCCTGGAACTGCCTCCAAAACTACTAGTCTAGAGTTCGAGAGAGGTGAGTGGAATTCCGAGTGTAGAGGTGAAATTCGTAGATATTCGGAGGAACACCAGTGGCGAAGGCGGCTCACTGGCTCGATACTGACGCTGAGGTGCGAAAGCG	0.333333333	0.04	Profundibacter amoris
16S relative abundance	IFCB.Live.Cells	CGTTGTTCGGAATTACTGGGCGTAAAGCGTACGTAGGCGGATCAGAAAGTATGGGGTGAAATCCCAGGGCTTAACCCTGGAACTGCCTCATAAACTCCTGGTCTTGAGTTCGAGAGAGGTAAGTGGAATTCCAAGTGTAGAGGTGAAATTCGTAGATATTTGGAGGAACACCAGTGGCGAAGGCGGCTTACTGGCTCGATACTGACGCTGAGGTACGAAAGTG	0.441597541	0.02	Sulfitobacter sp. SK011
16S relative abundance	IFCB.Live.Cells	CGTTGTTCGGAATTACTGGGCGTAAAGCGTACGTAGGCGGATCAGAAAGTATGGGGTGAAATCCCAGGGCTTAACCCTGGAACTGCCTCATAAACTCCTGGTCTTGAGTTCGAGAGAGGTGAGTGGAATTCCAAGTGTAGAGGTGAAATTCGTAGATATTTGGAGGAACACCAGTGGCGAAGGCGGCTCACTGGCTCGATACTGACGCTGAGGTACGAAAGTG	0.536859216	0.01	Sulfitobacter sp. SK011
16S relative abundance	IFCB.Live.Cells	CGTTGTTCGGAATTACTGGGCGTAAAGCGTACGTAGGCGGATTGGAAAGTAGGGGGTGAAATCCCAGGGCTCAACCCTGGAACTGCCTCCTAAACTATCAGTCTAGAGTTCGAGAGAGGTGAGTGGAATTCCAAGTGTAGAGGTGAAATTCGTAGATATTTGGAGGAACACCAGTGGCGAAGGCGGCTCACTGGCTCGATACTGACGCTGAGGTACGAAAGTG	0.430091763	0.01	Sulfitobacter pontiacus
16S relative abundance	IFCB.Live.Cells	CGTTGTTCGGAATTACTGGGCGTAAAGGGCGCGTAGGCGGACTAGTAAGTTGGGAGTGAAAGCCCGGGGCTCAACCTCGGAACTGCTTCCAAAACTGCTAGTCTTGAGTGAAGTAGGGGGTGATGGAATTCCTAGTGTAGAGGTGAAATTCTTAGATATTAGGAGGAACACCGGTGGCGAAGGCGGTCACCTGGACTTCAACTGACGCTGAGGCGCGAAAGCG	0.66574907	0.01	Rickettsia
16S relative abundance	IFCB.Live.Cells	GGTTATTCACAATGATTGGGTGTAAAGCAGGACACGGTGACAAGTACAAGTGAGGCGCTTTCCGAGGGCTCAACCTAAGGAAAAGTTCCTCAAACTAACTTGATAGAGGTTTGATAGAGTTGAAAGCGGAACTACTGGGGGAGAGGTGTAATTCGTTTTATCTCAGTAGGAACACCAAAGGCGAAAAGCAGCCAACAAATCAACACCTTCCACTATACCTGTAACCT	0.694731565	0.01	Leptotrichiaceae
16S relative abundance	IFCB.Live.Cells	TCTTATTCGAAATTATTGGGCGTAAAGAGTATAATAGGCAGTTTATTAAGTTATTTGTTAAAGTCCTTAGCCCAACTAAGGTAAAGCATTTAATACTGATAAAATAGAATAAGATAGAGGATAGTGGAATTTCTAAAGGAGGATTAAGCCCTGTAGATATTAGAAGGAACATCAGTAGCGAAGGCGGCTATCTGGATCTTTATTGACGCTGAGATACTAAGGCG	0.446108908	0.01	Spirochaetales
16S relative abundance	IFCB.Live.Cells	TCTTATTCGAAATTATTGGGCGTAAAGAGTATAATAGGCAGTTTATTAAGTTATTTGTTAAAGTCCTTAGCCCAACTAAGGTAAAGCATTTAATACTGATAAAATAGAATAAGATAGAGGATAGTGGAATTTCTAATGGAGGATTAAGCCCTGTAGATATTAGAAGGAACATCAGTAGCGAAGGCGGCTATCTGGATCTTTATTGACGCTGATATACTAAGGCA	0.582217375	0.01	Spirochaetales
16S relative abundance	IFCB.Live.Cells	TCTTATTCGAAATTATTGGGCGTAAAGGGTAAGCAGGCGATTTATTAAGTTATTTGTTAAAGGCCTTAGCCCAACTAAGGTAAAGCACTTAATACTGATAAAATAGAATAAGATAGAGGATAGTGGAATTTCTAAAGGAGGATTAAGCCCTGTAGATATTAGAAGGAACATCAGTAGCGAAGGCGGCTATCTGGATCTTTATTGACGCTGAGATACTAAGGCG	0.747604239	0.01	Spirochaetales
16S relative abundance	IFCB.Live.Cells	TCTTATTCGAAATTATTGGGCGTAAAGGGTAAGCAGGCGATTTATTAAGTTATTTGTTAAAGGCCTTAGCCCAACTAAGGTAAAGCACTTAATACTGATAAAATAGAATAAGATAGAGGATAGTGGAATTTCTAAAGTAGGATTAAGCCCTGTAGATATTAGAAGGAACATCAGTAGCGAAGGCGGCTATCTGGATCTGTATTGACGCTGAAGTACGAAGGCT	0.452792359	0.01	Spirochaetales
16S relative abundance	IFCB.Live.Cells	TCTTATTCGAAATTATTGGGCGTAAAGGGTAAGTAGGTGATTTATTAAGTTATTTGTTAAAGACCTTAGCTCAACTAAGGTAAAGCTTTTAATACTGATAAAATAGAATAGGATAGGGGATAGTGGAATTTCTAATGGAGGATTAAGCCCTGTAGATATTAGAAGGAACATCAGTAGCGAAGGCGGCTATCTGGATCTTTATTGACGCTGATATACTAAGGCA	0.767209271	0.01	Spirochaetales
16S relative abundance	IFCB.Live.Cells	TGTTATTCCCAGTTATTAGGCGTAAAGTGCTTTTAGATTCTTTAAACCGTTAAATCAAAAAAACCGAGGGCACAACTCCGGTAGGTTATTTAATACGTTTAAAGTAGAGTATGGTAGAGGATAGTAGAATTTCTAATGTAAGGATAAAATCTTTCAATATTAGAAGGAATTCCAGTTGCGAAGGCGGCTATCTGGGCCATTACTGACGTTGAAGGGCGAAAGCT	0.639327476	0.01	Bacteriovoracales
16S relative abundance	IFCB.Live.Cells	TGTTATTCCTAGTAATTAGGCGTAAAGTGTCCGTAGACTCTTTTAATAGTTAAACCAAAAAAACCAAGGGCTTAACTCTGGTAGGAAGTTTAATACGTTTTAAGTTGAGTATAATAGAGGGTAGTAGAATTTTTGGTGTAAGGATAAAATCTTTTGATACCAAAAGGAATTCCAGTTGCGAAGGCGACTATCTGGGTTATTACTGACGTTGAAGGACGAAAGCA	0.710066754	0.01	Borreliaceae
16S relative abundance	IFCB.Live.Cells	TGTTATTCGGAATGACTAGGCGTAAAGCGCACATAGGCTGTTTTTTTAGTTGAAATTTAAATTAGAAAGCTTAACTTTTATAATGGTTTCAATACTGATAAACTAGAGTAAGAATAGAGGATAGCGGAATTTTTAATAAAGAGTTGAAATTCATCGACATTAGAAGGAAGGCCGATTGCGAAGGCAGCTATCTAGCTCTTAACTGACGCTGTTGTGCGAAAGCA	0.82463724	0.01	Candidatus Fokinia solitaria
18S relative abundance	IFCB.Detritus	CCGTTCGGTACACACCGCCCGTCGCACCTACCGATTGAATGGTCCGGTGAAATTCTCGGACCCGAGCTTGCAATGTTAATTCGGAGCTTGCTTGGGAAAGTTAATTAAACCTTACCATTTAGAGGAAGGTGAAGTCGTAACAAGGTTTCCGTAGGTGAACCTGCAGAAGGATC	0.531924157	0.01	MAST-7A XX sp.
18S relative abundance	IFCB.Detritus	CCGTTCGGTACACACCGCCCGTCGCACCTACCGATTGAATGGTCCGGTGAAATTCTCGGACTTGAGCTCGCAATGTTAATTCGGAGCTTGCTCGGGAAAGTTAATTAAACCTTACCATTTAGAGGAAGGTGAAGTCGTAACAAGGTTTCCGTAGGTGAACCTGCAGAAGGATC	0.422830666	0.04	MAST-7A XX sp.
18S relative abundance	IFCB.Detritus	CCGTTCGGTACACACCGCCCGTCGCACCTACCGATTGAATGGTCTGGTGAAAATCTCGGACCGGGTCTCGCAATGTTAATTCGGAGCTTGATCTGGAAAGTTATTTAAACCCTACCATTTAGAGGAAGGTGAAGTCGTAACAAGGTTTCCGTAGGTGAACCTGCAGAAGGATC	0.443037871	0.02	MAST-7A XX sp.
18S relative abundance	IFCB.Detritus	CCGTTCGGTACACACCGCCCGTCGCTCCTACCGATTGAGTGTTCCGGTGAATAATTCGGACCGAAAACTTATTTGGTTTTCCAGATTCGTTTTCGGAAAGTCTAGTGAACCTTAACACTTAGAGGAAGGAGAAGTCGTAACAAGGTTTCCGTAGGTGAACCTGCAGAAGGATC	0.518960815	0.01	Dino-Group-II-Clade-16 X sp.
18S relative abundance	IFCB.Detritus	CCGTTCGGTACACACCGCCCGTCGCTCCTACCGATTGGATGAATCGATGAGCCTTTTGGAGAATTCCAGCCGACTACATTGTACGACGCAGGTTTCGAAGTTATGCAAATCACTTCATCTAGAGGAAGGAGAAGTCGTAACAAGGTTTCCGTAGGTGAACCTGCAGAAGGATC	0.373084	0.04	Sticholonche sp.
18S relative abundance	IFCB.Detritus	CTATCGCCGTTCGGTACACACCGCCCGTCGCTCCTACCGATTTCGAGTGGTCCGGTGAATCTTTCGGACTGTGTGCAGCTTCGTGCCGTTTCGCGGAAAGTCAGGTAAACCTTATCACTTAGAGGAAGGAGAAGTCGTAACAAGGTTTCCGTAGGTGAACCTGCAGAAGGATCATGCTG	0.377964473	0.03	Strombidiida D XX sp.
18S relative abundance	IFCB.Detritus	GCCGTTCGGTACACACCGCCCGTCGCTCCTACCGATTGAGTGATCCGGTGAATAATTCGGACTGGAGCAGTGTTCAGTTCCTGAACGTTGCATCGGAAAGTTTAGTGAACCTTATCACTTAGAGGAAGGAGAAGTCGTAACAAGGTTTCCGTAGGTGAACCTGCAGAAGGATCA	0.458092381	0.01	Prorocentrum texanum
18S relative abundance	IFCB.Detritus	GCCGTTCGGTACACACCGCCCGTCGCTCCTACCGATTGAGTGATCCGGTGAATAATTCGGACTGGAGCAGTGTTCAGTTCCTGAACGTTGCATCGGAAAGTTTAGTGAACCTTATCACTTAGAGGAAGGAGAAGTCGTAACAAGGTTTCTGTAGGTGAACCTGCAGAAGGATCA	0.4523971	0.02	Parvodinium umbonatum
18S relative abundance	IFCB.Detritus	GCCGTTCGGTACACACCGCCCGTCGCTCCTACCGATTGAGTGATCCGGTGAATAATTCGGACTGGTGCATTGTTCAGTTTCTGAACGCTGCTCCGGAAAGTCTAGTGAACCTTATCACTTAGAGGAAGGAGAAGTCGTAACAAGGTTTCCGTAGGTGAACCTGCAGAAGGATCA	0.426785168	0.04	Parvodinium inconspicuum
18S relative abundance	IFCB.Detritus	GCCGTTCGGTACACACCGCCCGTCGCTCCTACCGATTGAGTGATCCGGTGAATACTTCGGACTGCAGCAGTGTTCGGTTCCTGAACGTTGCAGCGGAAAGTTGAGTGAACCTTATCACTTAGAGGAAGGAGAAGTCGTAACAAGGTTTCCGTAGGTGAACCTGCAGAAGGATCA	0.543826212	0.01	Bispinodinium angelaceum
18S relative abundance	IFCB.Detritus	GCCGTTCGGTACACACCGCCCGTCGCTCCTACCGATTGAGTGTTCCGGTGAATAATTCGGACTGCAGCAATATTCGGATCCCGAACGTTGCAGTGGAAAGTTTGGTGAACCTTAACACTTAGAGGAAGGAGAAGTCGTAACAAGGTTTCCGTAGGTGAACCTGCAGAAGGATCA	0.448396855	0.02	Gymnodinium litoralis
18S relative abundance	IFCB.Detritus	TCTACACTATCGCCGTTCGGTACACACCGCCCGTCGCTACTACCGATCGAGTGGTCAGGTGAACCTTTTGGACAGCGCTGGCTTTATGCCGCGCAGGAATTTAAGTAAATCTTATCACTTAGAGGAAGTAAAAGTCGTAACAAGGTTTCCGTAGGTGAACCTGCAGAAGGATCATGCTGACTGAC	0.553027373	0.02	NASSO 1 sp.
18S relative abundance	IFCB.Detritus	TTCGGTACACACCGCCCGTCGCTACTACCGATTGAGTTTCAGGGTGAAATCTTCGGACCGTGGCATACTTCTGGCTTAGCCAGTCTTTGTCCGTGGGAGGTCGCTTAAATCCTGATGCTTAGAGGAAGTAAAAGTCGTAACAAGGTTTCCGTAGGTGAACCTGCAGAAGG	0.412060389	0.04	Picozoa XXXX sp.
18S relative abundance	IFCB.Live.Cells	ACACTATCGCCGTTCGGTACACACCGCCCGTCGCTACTTCCGATTTCGGGTGATTCGGTGAACCATTTGGACCGCAGCAGTCTCGTGCAGCCGTGGGAAGTCTAGTAAACCCAATCACCTAGAGGAAGTAAAAGTCGTAACAAGGTTTCCGTAGGTGAACCTGCAGAAGGATCATGCTGACT	0.527084085	0.01	Strombidiida sp.
18S relative abundance	IFCB.Live.Cells	ACACTATCGCCGTTCGGTACACACCGCCCGTCGCTCCTACCGATTTCGAGTGGTCCGGTGAACCATTCGGACCGGCGCCGCCTCGTGCTAAGCCGGGAAGTCTAGTAAACCACATCACTTAGAGGAAGGAGAAGTCGTAACAAGGTTTCCGTAGGTGAACCTGCAGAAGGATCATGCTGACT	0.774384942	0.01	Leegaardiella sp.
18S relative abundance	IFCB.Live.Cells	CCGTTCGGTACACACCGCCCGTCGCACCTACCGATCGAAGGTAATGATGAGCCCTCAGGACAGTTGTTTTAGTCCTTCACGGGACTTTTACGGTTGAAATTTGTGCAAATCCTTACCTTTAGAGGAAGGTGAAGTCGTAACAAGGTTACCGTAGGTGAACCTGCAGAAGGATC	0.458841626	0.01	Pseudopedinella elastica
18S relative abundance	IFCB.Live.Cells	CCGTTCGGTACACACCGCCCGTCGCACCTACCGATTGAATGGTCCGGTGAAAACTTCGGACTGTGGCAACGTTGCTTCATTGGAGCGTCGCCGTGGGAAGTTGTTTAAACCTTACCATTTAGAGGAAGGTGAAGTCGTAACAAGGTTTCCGTAGGTGAACCTGCAGAAGGATC	0.734349028	0.01	MAST-2D sp.
18S relative abundance	IFCB.Live.Cells	CCGTTCGGTACACACCGCCCGTCGCACCTACCGATTGAATGGTCCGGTGAGGACTCGGGATTGTGGTTTGGCTCCTTCATTGGGGCCTGACCGCGAGAACTTGTCCAAACCTTATCATTTAGAGGAAGGTGAAGTCGTAACAAGGTTTCCGTAGGTGAACCTGCAGAAGGATC	0.506806904	0.03	Polar-centric-Mediophyceae
18S relative abundance	IFCB.Live.Cells	CCGTTCGGTACACACCGCCCGTCGCACCTACCGATTGAATGGTCCGGTGAGGCCTCGGGATTGTGGTTAGTTTCCTTTATTGGAAGTTAGTCGCGAGAACTTGTCCAAACCTTATCATTTAGAGGAAGGTGAAGTCGTAACAAGGTTTCCGTAGGTGAACCTGCAGAAGGATC	0.602008056	0.01	Fragilariopsis sublineata
18S relative abundance	IFCB.Live.Cells	CCGTTCGGTACACACCGCCCGTCGCACCTACCGATTGAATGGTTCGGTGAGGGCCTCGGATCTCGTGATTCGACCTTTACTGGGAGAGTCGCGAGAGAAGTTGTCCAAACCTCATCATTTAGAGGAAGGTGAAGTCGTAACAAGGTTTCCGTAGGTGAACCTGCAGAAGGATC	0.764858978	0.01	unidentified eukaryote
18S relative abundance	IFCB.Live.Cells	CCGTTCGGTACACACCGCCCGTCGCACCTACCGATTGAATGGTTCGGTGAGGTCTCAGGATCGTGGCTTAGCACCTTCATTGGAGCTCTGCCGTGAGAATCTGCCCAAACCTCATCATTTAGAGGAAGGTGAAGTCGTAACAAGGTTACCGTAGGTGAACCTGCAGAAGGATC	0.533226533	0.01	Pseudochattonella verruculosa
18S relative abundance	IFCB.Live.Cells	CCGTTCGGTACACACCGCCCGTCGCACCTACCGATTGAATGGTTCGGTGAGGTCTCAGGATCGTGGCTTAGCACCTTCATTGGAGCTCTGCCGTGAGAATTTGCCCAAACCTCATCATTTAGAGGAAGGTGAAGTCGTAACAAGGTTACCGTAGGTGAACCTGCAGAAGGATC	0.700372197	0.01	Florenciella parvula
18S relative abundance	IFCB.Live.Cells	CCGTTCGGTACACACCGCCCGTCGCACCTACCGATTGAATGTCTCGGTGAAGACTTGGGATCGTAGCTCTGTTGCTTTATTGGAACGGTGCCATGAGAACTCGTTTAAACCTCGTTATTTAGAGGAAGGTAAAGTCGTAACAAGGTTTCCGTAGGTGAACCTGCAGAAGGATC	0.694585183	0.01	Leptocylindrus minimus
18S relative abundance	IFCB.Live.Cells	CCGTTCGGTACACACCGCCCGTCGCACCTACCGATTGAATGTTTCGGTGAAGATTCCGGACCGTGGCTTGCGCGCTTTACGGCGCTCTTGCCGTGGGAAGTTATCTAAACCTCAACATTTAGAGGAAGGTGAAGTCGTAACAAGGTTTCCGTAGGTGAACCTGCAGAAGGATC	0.381897684	0.02	Desmarestia viridis
18S relative abundance	IFCB.Live.Cells	CCGTTCGGTACACACCGCCCGTCGCTCCTACCGATTGAGTGATCCGGTGAATAATTCGGACCGACAGGCTGCGTGGTCCGCCACACGGTTTGTTGGAAAGTCTAGTGAACCTTATCACTTAGAGGAAGGAGAAGTCGTAACAAGGTTTCCGTAGGTGAACCTGCAGAAGGATC	0.479394986	0.01	Dino-Group-II-Clade-52 sp.
18S relative abundance	IFCB.Live.Cells	CCGTTGGTACACACCGCCCGTCGCTACTACCGATTGGATGGTCTGGTGAGTCATTCGGACTGCGACTCTGGTCCAGGCAACTGGACCTTGTTGCGGAAAGTTTCGCAAACCCTATCATCTAGAGGAAGTAAAAGTCGTAACAAGGTTTCCGTAGGTGAACCTGCAGAAGGAT	0.528770563	0.01	Telonema antarcticum
18S relative abundance	IFCB.Live.Cells	CGCCGTTCGGTACACACCGCCCGTCGACTCTACCGATTGAATGGTTCGGTGAAAACTCTGGACTGCAGCATTGTCCTTCATTGGACTTCGCCGTGGGAAACTGTTTAAACCTCATCATTTAGAGGAAGAATAAGTCGTAACAAGGTTTCCGTAGGTGAACCTGCAGAAGGATCAT	0.471580821	0.01	MAST-1C sp.
18S relative abundance	IFCB.Live.Cells	CGCCGTTCGGTACACACCGCCCGTCGACTCTACCGATTGAATGGTTCGGTGAAAACTTTGGACTGTGGCATTGTCCTTCATTGGACTTCGCCGTAGGAAATTGTTTAAACCTCATCATTTAGAGGAAGAATAAGTCGTAACAAGGTTTCCGTAGGTGAACCTGCAGAAGGATCAT	0.374385962	0.02	MAST-1C sp.
18S relative abundance	IFCB.Live.Cells	CGCCGTTCGGTACACACCGCCCGTCGCACCTACCGATTGAATGGTCCGGTGAGGCCTCGAGATCGTGGTCCTTTCCTTCATTGGGATTGACCGTGAGAACTTGTCCAAACCTTATCATTTAGAGGAAGGTGAAGTCGTAACAAGGTTTCCGTAGGTGAACCTGCAGAAGGATCAT	0.521139084	0.03	Corethron inerme
18S relative abundance	IFCB.Live.Cells	CGTTCGGTACACACCGCCCGTCGCTACTACCGATTGAATGGCTTAGTGAGCCCTCTGGACTGTTGTAATTCGTTGGCAACTTCGAGTCACATACGGGAAGGAGGTCAAACTTGATCATTTAGAGGAAGTAAAAGTCGTAACAAGGTTTCCGTAGGTGAACCTGCAGAAGGAT	0.785559123	0.01	Cryothecomonas aestivalis
18S relative abundance	IFCB.Live.Cells	CGTTCGGTACACACCGCCCGTCGCTACTACCGATTGGATGATTTGGTGAGTCATTCGGATTGCGGCTCTGGTTAGGGCAACTTAACCTTGCTGCGAGAAGTTTCGCAAACCCTGTCATCTAGAGGAAGTAAAAGTCGTAACAAGGTTTCCGTAGGTGAACCTGCAGAAGGAT	0.535093285	0.01	Telonemia-Group-2 sp.
18S relative abundance	IFCB.Live.Cells	CGTTCGGTACACACCGCCCGTCGCTACTACCGATTGGATGGTCTGGTGAGTCATTCGGACTGAGGCATAAGCGTGAGCAATCATGTCTTGCTTCGGAAAGTTTCGCAAACCCTATCATCTAGAGGAAGTAAAAGTCGTAACAAGGTTTCCGTAGGTGAACCTGCAGAAGGAT	0.7815835	0.01	Telonemia-Group-2 sp.
18S relative abundance	IFCB.Live.Cells	CGTTCGGTACACACCGCCCGTCGCTACTACCGATTGGATGGTCTGGTGAGTCATTCGGACTGCGACTCTGGTCCAGGCAACTGGACCTTGTTGCGGAAAGTTTCGCAAACCCTATCATCTAGAGGAAGTAAAAGTCGTAACAAGGTTTCCGTAGGTGAACCTGCAGAAGGAT	0.906504703	0.01	Telonema antarcticum
18S relative abundance	IFCB.Live.Cells	CGTTCGGTACACACCGCCCGTCGCTACTACCGATTGGATGGTCTGGTGAGTCATTCGGACTGCGACTCTGGTCCAGGCAACTGGACCTTGTTGCGGAAAGTTTCGCAAACCCTATCATCTAGAGGAAGTAAAAGTCGTAACAAGGTTTCTGTAGGTGAACCTGCAGAAGGAT	0.527153762	0.02	Telonema antarcticum
18S relative abundance	IFCB.Live.Cells	CGTTCGGTACACACCGCCCGTCGCTCCTACCGATTGAATGGTCCGGTGAAATCTTCGGATTGCTGGGTAGAGCTTCGAAAGTTGAACTATCTGCGAGAAGTTGCTTGAACCTTATCATTTAGAGGAAGGAGAAGTCGTAACAAGGTTTCCGTAGGTGAACCTGCAGAAGGAT	0.558071383	0.01	Geminigera cryophila
18S relative abundance	IFCB.Live.Cells	CTATCGCCGTTCGGTACACACCGCCCGTCGCTCCTACCGATTTCGAGTGGTCCGGTGAATCTTTCGGACTGCGCGCGGCTTCGTGCCGTGTCGCGGAAAGTCAGGTAAACCTTATCACTTAGAGGAAGGAGAAGTCGTAACAAGGTTTCCGTAGGTGAACCTGCAGAAGGATCATGCTG	0.720396786	0.01	Leegaardiellidae A X sp.
18S relative abundance	IFCB.Live.Cells	CTATCGCCGTTCGGTACACACCGCCCGTCGCTCCTACCGATTTCGAGTGGTCCGGTGAATCTTTCGGACTGCGCGTGGCTTCGTGCTGCGTCGCGGAAAGTCAGGTAAACCTTATCACTTAGAGGAAGGAGAAGTCGTAACAAGGTTTCCGTAGGTGAACCTGCAGAAGGATCATGCTG	0.758152478	0.01	Strombidiidae G X sp.
18S relative abundance	IFCB.Live.Cells	CTATCGCCGTTCGGTACACACCGCCCGTCGCTCCTACCGATTTCGAGTGGTCCGGTGAATCTTTCGGACTGTGCGTGGTCTTGTGCCATGTCGCGGAAAGTCAGGTAAACCTTATCACTTAGAGGAAGGAGAAGTCGTAACAAGGTTTCCGTAGGTGAACCTGCAGAAGGATCATGCTG	0.664104496	0.01	Strombidiidae M X sp.
18S relative abundance	IFCB.Live.Cells	GCCGTTCGGTACACACCGCCCGTCGCTCCTACCGATTGAGCAATCCGGTGAATATTTCGGACGGAGATTCTTCGGGGCAACTCGTTAGAATTTCTGAAAGTCAAGTTAACCTTATTGCTTAGAGGAAGGAGAAGTCGTAACAAGGTTTCCGTAGGTGAACCTGCAGAAGGATCA	0.599173733	0.01	Dino-Group-II-Clade-1 sp.
18S relative abundance	IFCB.Live.Cells	GCCGTTCGGTACACACCGCCCGTCGCTCCTACCGATTGAGTGATCCGGTGAATAATTCGGACCGCGGCAGTGTTTGGATCCCAAGCGTTGCCATGGAAAGTTTAGTGAACCTTATCACTTAGAGGAAGGAGAAGTCGTAACAAGGTTTCCGTAGGTGAACCTGCAGAAGGATCA	0.784721164	0.01	Gyrodiniellum shiwhaense
18S relative abundance	IFCB.Live.Cells	GCCGTTCGGTACACACCGCCCGTCGCTCCTACCGATTGAGTGATCCGGTGAATAATTCGGACTGCAGCAATGTTCGGATCCCGAACGTTGCAGCGGAAAGTTTAGTGAACCTTATCACTTAGAGGAAGGAGAAGTCGTAACAAGGTTTCCGTAGGTGAACCTGCAGAAGGATCA	0.673049039	0.01	Gymnodinium litoralis
18S relative abundance	IFCB.Live.Cells	GCCGTTCGGTACACACCGCCCGTCGCTCCTACCGATTGAGTGATCCGGTGAATAATTCGGACTGCAGCAATGTTTGGATCCCAAGCGTTGCAGCGGAAAGTTTAGTGAACCTTATCACTTAGAGGAAGGAGAAGTCGTAACAAGGTTTCCGTAGGTGAACCTGCAGAAGGATCA	0.750862886	0.01	Gyrodiniellum shiwhaense
18S relative abundance	IFCB.Live.Cells	GCCGTTCGGTACACACCGCCCGTCGCTCCTACCGATTGAGTGATCCGGTGAATAATTCGGACTGCAGCAGTGTTCAGTTCCTGAACGTTGCAGTGGAAAGTTTAGTGAACCTTATCACTTAGAGGAAGGAGAAGTCGTAACAAGGTTTCCGTAGGTGAACCTGCAGAAGGATCA	0.549591525	0.01	Pentapharsodinium tyrrhenicum
18S relative abundance	IFCB.Live.Cells	GCCGTTCGGTACACACCGCCCGTCGCTCCTACCGATTGAGTGATCCGGTGAATAATTCGGACTGCAGCAGTGTTCGGTTCCTGAACGTTGCAGCGGAAAGTTTAGTGAACCTTATCACTTAGAGGAAGGAGAAGTCGTAACAAGGTTTCCGTAGGTGAACCTGCAGAAGGATCA	0.574173989	0.01	Gymnodiniaceae
18S relative abundance	IFCB.Live.Cells	GCCGTTCGGTACACACCGCCCGTCGCTCCTACCGATTGAGTGATCCGGTGAATAATTCGGACTGCAGCATTGTTCAGTTCCTGAACGTTGCAGCGGAAAGTTTAGTGAACCTTATCACTTAGAGGAAGGAGAAGTCGTAACAAGGTTTCCGTAGGTGAACCTGCAGAAGGATCA	0.856897748	0.01	unidentified eukaryote
18S relative abundance	IFCB.Live.Cells	GCCGTTCGGTACACACCGCCCGTCGCTCCTACCGATTGAGTGATCCGGTGAATAATTCGGACTGCTGCGGTGTCCAGTTCCTGGACCTGCTTGCGGAAAGTTTAGTGAACCTTATCACTTAGAGGAAGGAGAAGTCGTAACAAGGTTTCCGTAGGTGAACCTGCAGAAGGATCA	0.364757383	0.03	Prorocentrum cordatum
18S relative abundance	IFCB.Live.Cells	GCCGTTCGGTACACACCGCCCGTCGCTCCTACCGATTGAGTGATTCGGTGAATAATTCGGACTGCAGCAGTATTCAGTTCCTGAACGCTGCAGCGGAAAGTTTAGTGAACCTCATCACTTAGAGGAAGGAGAAGTCGTAACAAGGTTTCCGTAGGTGAACCTGCAGAAGGATCA	0.398772655	0.03	Bispinodinium angelaceum
18S relative abundance	IFCB.Live.Cells	GCCGTTCGGTACACACCGCCCGTCGCTCCTACCGATTGAGTGTTCCGGTGAATAATTCGGACTGCAGCAATATTTGGATCCCGAACATTGCAGTGGAAAGTTTGGTGAACCTTAACACTTAGAGGAAGGAGAAGTCGTAACAAGGTTTCCGTAGGTGAACCTGCAGAAGGATCA	0.698867675	0.01	Dinoflagellata
18S relative abundance	IFCB.Live.Cells	GCCGTTCGGTACACACCGCCCGTCGCTCCTACCGATTGAGTGTTCCGGTGAATAATTCGGACTGCAGCAATATTTGGATCCCGAACATTGCAGTGGAAAGTTTGGTGAACCTTAACACTTAGAGGAAGGAGAAGTCGTAACAAGGTTTCTGTAGGTGAACCTGCAGAAGGATCA	0.418870654	0.03	Dinoflagellata
18S relative abundance	IFCB.Live.Cells	GCCGTTCGGTACACACCGCCCGTCGCTCCTACCGATTGGATGGTCCGGTGAACTGGTCGGACTGATAATTAAAATTGCTGTGCGATTGAATTACGGAAAGTCTAGTAAGCCTTATCATCTAGAGGAAGGAGAAGTCGTAACAAGGTTTCCGTAGGTGAACCTGCAGAAGGATCA	0.776935104	0.01	Flintiella sanguinaria
18S relative abundance	IFCB.Live.Cells	GTTCGGTACACACCGCCCGTCGCTACTACCGATTGAATGACTTAGTGAGCCTCATGGACTGCCGCTTCGGATTGGGTTTCCTTTCTGAGGTAGTGGGAAGTGATTCAAACTTGGCCATTTAGAGGAAGTAAAAGTCGTAACAAGGTTTCCGTAGGTGAACCTGCAGAAGGA	0.679627666	0.01	Mataza sp.
18S relative abundance	IFCB.Live.Cells	TCGCGTTCGGTACACACCGCCCGTCGCACCTACCGATTGAATGGTCCGGTGAGGCCTCGAGATCGTGGTCCTTTCCTTCATTGGGATTGACCGTGAGAACTTGTCCAAACCTTATCATTTAGAGGAAGGTGAAGTCGTAACAAGGTTTCCGTAGGTGAACCTGCAGAAGGATCAT	0.480648968	0.02	Corethron inerme
18S relative abundance	IFCB.Live.Cells	TCGGTACACACCGCCCGTCGCTCCTACCGATTGAATGGTCCGGTGAAATGTTCGGATCGCGGCGAGACGGACGGGCAACCGTCAGCCTCGCTGCGAAAAGTTCATTAAACCTTATCATTTAGAGGAAGGAGAAGTCGTAACAAGGTTTCCGTAGGTGAACCTGCAGAAG	0.746557976	0.01	Pyramimonas sp.
18S relative abundance	IFCB.Live.Cells	TTCGGTACACACCGCCCGTCGCACCTACCGATTGAATGCTCCCGTGAGATCTTCGGACTGTAGCAACTGTCTCCTTCATTGGCGATATTGCCGTGGAAAGTTGATCAAACGTTAGCATTTAGAGGAAGGTGAAGTCGTAACAAGGTTTCCGTAGGTGAACCTGCAGAAGG	0.654840621	0.01	MAST-3
18S relative abundance	IFCB.Live.Cells	TTCGGTACACACCGCCCGTCGCACCTACCGATTGAATGGTCCGGTGAAACTTTCGGACCGGTGCGTGTACCTTCCTAAACGTCGGTACCGTGCTGGAAAGTTATTTAAACCTTACCATTTAGAGGAAGGTGAAGTCGTAACAAGGTTTCCGTAGGTGAACCTGCAGAAGG	0.439839853	0.01	unidentified eukaryote
18S relative abundance	IFCB.Live.Cells	TTCGGTACACACCGCCCGTCGCTGCTACCGATTGGATGGTTCTGTGAGACATCTGGATTGCAGCCTTCGTCTTGGTCTCCAAGGCTGGGCTTGCGAGAAGTTTATCGAACATCATCATCTAGAGGAAGCAAAAGTCGTAACAAGGTTTCCGTAGGTGAACCTGCAGAAGG	0.825434514	0.01	Telonemia sp.
18S relative abundance	IFCB.Live.Cells	TTCGGTACACACCGCCCGTCGCTGCTACCGATTGGATGGTTCTGTGAGACATCTGGATTGCGGCTTTTGTTTTGGTCTCCAAGGCATGGCTTGCGAGAAGTTTATCGAACATCATCATCTAGAGGAAGCAAAAGTCGTAACAAGGTTTCCGTAGGTGAACCTGCAGAAGG	0.78078056	0.01	Telonemia sp.
