# Supplementary material for: Suspended detrital particles support a distinct microbial ecosystem in Palmer Canyon, Antarctica, a coastal biological hotspot
Source: Polar Biol. 2025 Apr 7;48(2):62. doi: 10.1007/s00300-025-03380-y (PMC11976824; doi:10.1007/s00300-025-03380-y)
Supplement: Supplementary file 4 — Table 2 All significant metagenome reads (adj p < 0.05, with log Foldchange reported) from deseq2 analysis from 5 m, 35 m, and 75 m analysis. Supplementary file4 (CSV 11094 KB) [file 300_2025_3380_MOESM4_ESM.csv]

	baseMean	log2FoldChange	lfcSE	stat	pvalue	padj	read	Depth	COG_category
1	343.850784514001	-2.69699509962075	0.316007497147454	-8.53459213457296	1.40650714435724e-17	1.12742799677387e-12	NODE_17_length_28307_cov_5.747027_1_LMG1901_190111_4_bin.1	5 m	P
2	73.5612490644067	-2.56291413848364	0.397772262981708	-6.44316956459454	1.17003847221134e-10	4.68939719277584e-06	NODE_553_length_46300_cov_64.352600_34_PAL1920_LH5_1_150_sub_bin.69	5 m	E
3	44.6015798068697	-2.91872108079388	0.458467708113179	-6.36625225537882	1.9370276787478e-10	5.17560882243554e-06	NODE_1705_length_5338_cov_8.130797_3_depth2_bin.9	5 m	C
4	121.929950400277	-2.15828708307648	0.343690008510643	-6.27974927880293	3.39119457745436e-10	6.79578437348966e-06	NODE_1122_length_32285_cov_69.819640_7_PAL1920_LH5_1_150_sub_bin.69	5 m	L
5	69.63513958053	-2.66243740486766	0.433378593166356	-6.14344466212631	8.07508130307132e-10	1.29456473418318e-05	NODE_2004_length_23220_cov_62.399611_6_PAL1920_LH5_1_150_sub_bin.69	5 m	I
6	94.2915861297694	-2.5423398210743	0.421844774963127	-6.02671876473171	1.67321782500844e-09	2.23536324028378e-05	NODE_9_length_217214_cov_55.750381_37_PAL1920_LH5_1_150_sub_bin.69	5 m	C
7	92.1833956803271	2.78135285347927	0.464070686943303	5.99338189576081	2.05521439992312e-09	2.35345536955768e-05	NODE_1_length_697070_cov_11.240292_200_LMG2001_200120_10_bin.57	5 m	L
8	50.8022946201522	-2.8433088621217	0.483898440238414	-5.87583803890919	4.20709503957877e-09	3.39060141163329e-05	NODE_76865_length_1665_cov_37.820497_2_LH3_1_75_bin.40	5 m	S
9	110.296271265908	2.40230630552196	0.411025469160584	5.84466532068697	5.0758772598617e-09	3.39060141163329e-05	NODE_26_length_62802_cov_16.197874_9_LH1_2_5_bin.3	5 m	M
10	202.885011650358	-1.81555652332756	0.31000391204603	-5.85656003933907	4.72552801647968e-09	3.39060141163329e-05	NODE_721_length_40072_cov_59.035885_17_PAL1920_LH5_1_150_sub_bin.69	5 m	E
11	61.9408149780685	-2.40899962035525	0.410757006681744	-5.86478034742752	4.49727642204656e-09	3.39060141163329e-05	NODE_1122_length_32285_cov_69.819640_11_PAL1920_LH5_1_150_sub_bin.69	5 m	O
12	43.40825051718	-2.69809006561457	0.46090578045776	-5.8538863689991	4.80216786830295e-09	3.39060141163329e-05	NODE_776_length_37075_cov_23.582577_20_PAL1920_LH1_2_35_A_sub_bin.24	5 m	C
13	108.290413348283	-2.26813847802168	0.390616431281588	-5.80656187600727	6.37687129733323e-09	3.93197884193567e-05	NODE_690_length_41144_cov_64.951496_26_PAL1920_LH5_1_150_sub_bin.69	5 m	I
14	159.638947540944	-2.08808280038135	0.366419612798646	-5.69861090249223	1.20787548063688e-08	5.55359228576017e-05	NODE_4165_length_15002_cov_66.734395_14_PAL1920_LH5_1_150_sub_bin.69	5 m	KT
15	161.909483674123	-1.96279424518007	0.343610945253576	-5.71225763408548	1.11487132597866e-08	5.55359228576017e-05	NODE_553_length_46300_cov_64.352600_2_PAL1920_LH5_1_150_sub_bin.69	5 m	C
16	103.180875848373	-2.44538436801052	0.427877915808672	-5.71514508616047	1.09610464053719e-08	5.55359228576017e-05	NODE_7170_length_10672_cov_74.215974_9_PAL1920_LH5_1_150_sub_bin.69	5 m	H
17	73.6070543451935	-2.43716608951912	0.425334530066831	-5.72999819491772	1.00431703222741e-08	5.55359228576017e-05	NODE_1617_length_26068_cov_63.734825_19_PAL1920_LH5_1_150_sub_bin.69	5 m	M
18	156.898954495466	-2.04218206069425	0.358708013243068	-5.69315985508923	1.24709525117497e-08	5.55359228576017e-05	NODE_10941_length_8020_cov_60.073195_2_PAL1920_LH5_1_150_sub_bin.69	5 m	P
19	166.508948346875	-1.87784341992927	0.330975741630291	-5.67365877233042	1.39779426951536e-08	5.89707331872694e-05	NODE_1617_length_26068_cov_63.734825_7_PAL1920_LH5_1_150_sub_bin.69	5 m	M
20	300.696800915981	1.87865970085184	0.33628031718989	5.58658834555281	2.31573767932359e-08	6.16819878185299e-05	NODE_101_length_23924_cov_30.114291_9_170123_PAL_Sterivex_14_bin.3	5 m	K
21	137.028750172573	-1.94252300713154	0.347826628858339	-5.58474494465081	2.34043438630172e-08	6.16819878185299e-05	NODE_24706_length_4611_cov_66.300044_3_PAL1920_LH5_1_150_sub_bin.69	5 m	L
22	111.986508305628	-2.2589508950313	0.404569302986739	-5.58359440114354	2.3559780027101e-08	6.16819878185299e-05	NODE_333_length_57653_cov_65.281451_43_PAL1920_LH5_1_150_sub_bin.69	5 m	L
23	104.25225763123	-2.07967683454395	0.37252387365792	-5.58266726404136	2.36857630038224e-08	6.16819878185299e-05	NODE_2371_length_21009_cov_51.677055_1_PAL1920_LH5_1_150_sub_bin.69	5 m	S
24	107.289722434738	-2.13547917474401	0.380172255339169	-5.61713577135935	1.94148864031147e-08	6.16819878185299e-05	NODE_1122_length_32285_cov_69.819640_8_PAL1920_LH5_1_150_sub_bin.69	5 m	J
25	63.8385618585054	-2.43606951850167	0.43099413720237	-5.65221033936671	1.58397586802855e-08	6.16819878185299e-05	NODE_183_length_73451_cov_62.415990_10_PAL1920_LH5_1_150_sub_bin.69	5 m	M
26	142.460494314048	-1.96235205440731	0.351209861257119	-5.58740590991175	2.30486562006534e-08	6.16819878185299e-05	NODE_34253_length_3722_cov_62.310063_2_PAL1920_LH5_1_150_sub_bin.69	5 m	H
27	51.6991314463261	-2.66183483610416	0.474241498305467	-5.61282562916842	1.99049155520074e-08	6.16819878185299e-05	NODE_1617_length_26068_cov_63.734825_18_PAL1920_LH5_1_150_sub_bin.69	5 m	M
28	48.3383602279439	-2.43164993106942	0.434260716835068	-5.59951622792755	2.1495081199478e-08	6.16819878185299e-05	NODE_55_length_113101_cov_59.070644_17_PAL1920_LH5_1_150_sub_bin.69	5 m	IQ
29	30.9301001644988	-2.78701203682503	0.495330627352147	-5.62656917001754	1.83829092561984e-08	6.16819878185299e-05	NODE_1072_length_33065_cov_67.714329_12_PAL1920_LH5_1_150_sub_bin.69	5 m	K
30	558.819191855695	1.75574324394801	0.31439528768453	5.58450877835597	2.34361680589999e-08	6.16819878185299e-05	NODE_3046_length_4010_cov_5.081416_4_LMG1901_190131_1_bin.12	5 m	L
31	43.9481526114446	-2.64501555891356	0.473895524856392	-5.58143181393219	2.38546573314507e-08	6.16819878185299e-05	NODE_1538_length_25610_cov_25.707455_12_PAL1920_LH1_2_35_A_sub_bin.24	5 m	I
32	289.34435994483	-1.68168134976893	0.303869191590812	-5.53422787274028	3.12602350472944e-08	7.36987623800302e-05	NODE_1740_length_5267_cov_23.883730_4_depth2_bin.9	5 m	C
33	259.800139053513	-1.73286842611231	0.313009561160137	-5.53615173827155	3.09189723946316e-08	7.36987623800302e-05	NODE_73_length_33532_cov_18.130746_19_depth2_bin.9	5 m	F
34	86.7655453523656	-2.21595719039037	0.400107339523875	-5.53840675111669	3.05235693063268e-08	7.36987623800302e-05	NODE_2371_length_21009_cov_51.677055_5_PAL1920_LH5_1_150_sub_bin.69	5 m	U
35	174.547151031785	-1.71911940091161	0.3116945844701	-5.51539707959384	3.47993347841871e-08	7.90035275227609e-05	NODE_721_length_40072_cov_59.035885_6_PAL1920_LH5_1_150_sub_bin.69	5 m	S
36	36.4581635926748	-2.60782070374143	0.473118504385274	-5.51198205009924	3.54815114002269e-08	7.90035275227609e-05	NODE_30571_length_4003_cov_46.597011_2_PAL1920_LH5_1_150_sub_bin.69	5 m	S
37	68.1397243482033	-2.18152400236985	0.396602473370492	-5.50053050307618	3.78650236618894e-08	7.91737033764707e-05	NODE_690_length_41144_cov_64.951496_18_PAL1920_LH5_1_150_sub_bin.69	5 m	J
38	242.835748061482	1.84957916154526	0.336439983041252	5.49750105450005	3.85211012211177e-08	7.91737033764707e-05	NODE_950_length_8075_cov_4.855486_10_LMG1901_190131_1_bin.12	5 m	-
39	203.875014375129	1.9688227344686	0.357888618393686	5.50121639326023	3.77179942032166e-08	7.91737033764707e-05	NODE_3385_length_3767_cov_4.302532_1_LMG1901_190131_1_bin.12	5 m	S
40	465.565196257723	1.86523358884756	0.341390043525854	5.46364378288115	4.66459116738451e-08	8.49782497261835e-05	NODE_416_length_10136_cov_37.583077_1_170123_PAL_Sterivex_14_bin.3	5 m	S
41	135.891861844675	-1.9919149466255	0.363780149572641	-5.47560098857935	4.36029203303311e-08	8.49782497261835e-05	NODE_2371_length_21009_cov_51.677055_6_PAL1920_LH5_1_150_sub_bin.69	5 m	G
42	48.2706465233984	-2.44556782464035	0.447598807847732	-5.46374963865477	4.6618090263334e-08	8.49782497261835e-05	NODE_9917_length_8578_cov_61.560131_4_PAL1920_LH5_1_150_sub_bin.69	5 m	S
43	32.9373521510721	-2.72293516763084	0.497750490593253	-5.47048213731635	4.48812942472157e-08	8.49782497261835e-05	NODE_690_length_41144_cov_64.951496_25_PAL1920_LH5_1_150_sub_bin.69	5 m	S
44	27.5504333427766	-2.89098199680519	0.528160200829962	-5.4736839168537	4.40774968207369e-08	8.49782497261835e-05	NODE_428_length_50022_cov_14.395221_30_PAL1920_LH1_2_35_A_sub_bin.24	5 m	E
45	662.093077934457	1.67821242303662	0.308094373184158	5.44707261509609	5.12055623823324e-08	8.89837156860437e-05	NODE_1121_length_6280_cov_44.536546_2_170123_PAL_Sterivex_14_bin.3	5 m	-
46	310.487062034764	-1.79740993111582	0.329976789508719	-5.44707988035117	5.12034716742815e-08	8.89837156860437e-05	NODE_8025_length_2828_cov_21.111071_2_depth2_bin.9	5 m	F
47	61.9534126243082	-2.18412768182304	0.401218606517228	-5.44373477786169	5.21748875626145e-08	8.89837156860437e-05	NODE_1942_length_23667_cov_67.210825_12_PAL1920_LH5_1_150_sub_bin.69	5 m	T
48	37.1386578951409	-2.63780888636004	0.485712885928816	-5.43079865240928	5.61024049398637e-08	9.26779791931152e-05	NODE_27045_length_4000_cov_61.659823_1_PAL1920_LH5_3_35_A_sub_bin.80	5 m	I
49	37.0649802768206	-2.77980052106931	0.512022950336413	-5.42905453601818	5.66533718463865e-08	9.26779791931152e-05	NODE_1617_length_26068_cov_63.734825_23_PAL1920_LH5_1_150_sub_bin.69	5 m	C
50	100.813147414491	-2.08668479635638	0.384852637483185	-5.42203584728596	5.8924061664201e-08	9.44646986975805e-05	NODE_4610_length_14133_cov_56.951271_9_PAL1920_LH5_1_150_sub_bin.69	5 m	C
51	184.111234118076	-1.69599465790349	0.313240004300351	-5.41436162246149	6.15077483120227e-08	9.66732958665709e-05	NODE_14834_length_2501_cov_12.031889_3_LMG2001_200120_19_bin.25	5 m	V
52	99.4190982884747	-1.99659165801346	0.369704944861084	-5.40050027938815	6.6455307807413e-08	0.000102440856985127	NODE_4545_length_14263_cov_62.942075_14_PAL1920_LH5_1_150_sub_bin.69	5 m	S
53	146.854277108747	-1.87804312492556	0.348147540603573	-5.39438860222783	6.87572678972755e-08	0.000103989529813393	NODE_130_length_25782_cov_20.508687_10_depth2_bin.9	5 m	S
54	66.1496789428032	-2.65893703321248	0.49438529012738	-5.37826890546722	7.52054334116615e-08	0.000111635502433555	NODE_7170_length_10672_cov_74.215974_8_PAL1920_LH5_1_150_sub_bin.69	5 m	H
55	160.525796911551	-1.84084133680282	0.34248537923711	-5.37494867927884	7.66044980260347e-08	0.000111644788232198	NODE_949_length_7138_cov_11.646901_4_depth2_bin.9	5 m	J
56	145.176909283686	-1.76979340430962	0.329908398492483	-5.36449939557977	8.11740316260186e-08	0.000116191929054971	NODE_184_length_20733_cov_14.738611_1_depth2_bin.9	5 m	J
57	75.0849776874681	-2.6844923975214	0.500832550226968	-5.36005975710811	8.31944282063502e-08	0.000116994718880081	NODE_2004_length_23220_cov_62.399611_3_PAL1920_LH5_1_150_sub_bin.69	5 m	E
58	774.859100006467	1.61059845639711	0.301118637518769	5.34871726861052	8.85797930888548e-08	0.000117417495179134	NODE_19_length_77123_cov_33.703898_13_170123_PAL_Sterivex_14_bin.3	5 m	C
59	158.819383051946	-1.78611721142652	0.33403218339033	-5.34714108472407	8.9354365202814e-08	0.000117417495179134	NODE_5266_length_13041_cov_59.595102_4_PAL1920_LH5_1_150_sub_bin.69	5 m	L
60	157.399714185652	-1.80642479833251	0.337431601999737	-5.35345470793786	8.62906416838784e-08	0.000117417495179134	NODE_3412_length_16804_cov_61.069079_9_PAL1920_LH5_1_150_sub_bin.69	5 m	E
61	42.2123626211204	-2.51081033807767	0.469415858402515	-5.34879743224334	8.8540573098621e-08	0.000117417495179134	NODE_1072_length_33065_cov_67.714329_6_PAL1920_LH5_1_150_sub_bin.69	5 m	H
62	89.756754616911	-2.10236370877737	0.393697965440662	-5.34004209654531	9.29250013875958e-08	0.000119806038566551	NODE_76865_length_1665_cov_37.820497_1_LH3_1_75_bin.40	5 m	NU
63	169.679386235062	-1.81830169612169	0.34065613117806	-5.33764558950877	9.41612868296704e-08	0.000119806038566551	NODE_243_length_17648_cov_14.260558_2_depth2_bin.9	5 m	F
64	37.0171331724246	-2.59385314982471	0.486486113901206	-5.33181333589197	9.72368633925741e-08	0.000119912499935722	NODE_55_length_113101_cov_59.070644_18_PAL1920_LH5_1_150_sub_bin.69	5 m	H
65	84.1522421168599	-1.98883386633467	0.372938467057177	-5.33287403154833	9.6670375242677e-08	0.000119912499935722	NODE_6144_length_11834_cov_63.313609_6_PAL1920_LH5_1_150_sub_bin.69	5 m	C
66	56.4404636706011	-2.24002608123326	0.420572068768642	-5.32614086282917	1.00321342091583e-07	0.000121841789990562	NODE_4545_length_14263_cov_62.942075_3_PAL1920_LH5_1_150_sub_bin.69	5 m	Q
67	137.795796353478	-1.86110720183641	0.350358544422107	-5.31200746054641	1.08424163581199e-07	0.000129717374691668	NODE_61290_length_2566_cov_13.367184_1_PAL1920_LH5_1_150_sub_bin.69	5 m	T
68	62.5987106532683	-2.13012789438135	0.401621705170418	-5.30381666866707	1.13406208854982e-07	0.000133682571902907	NODE_229_length_67257_cov_66.485789_60_PAL1920_LH5_1_150_sub_bin.69	5 m	S
69	90.4493504869637	2.30888968618943	0.436040965424644	5.29512103052264	1.18937609300268e-07	0.000138171027337549	NODE_125_length_31068_cov_17.626640_2_LH1_2_5_bin.3	5 m	P
70	253.797172159163	-1.83338127551052	0.346789525407112	-5.28672621630723	1.24524797936337e-07	0.000142595125042585	NODE_1487_length_5690_cov_19.888021_4_depth2_bin.9	5 m	E
71	311.296874129368	-1.58508935265969	0.300140114710758	-5.28116461269173	1.28365291209535e-07	0.000144922605813717	NODE_786_length_7905_cov_12.325096_9_depth2_bin.9	5 m	E
72	50.9300986472081	3.1566962388838	0.599093078620044	5.26912486813394	1.3707569750822e-07	0.000147142302102747	NODE_8138_length_9011_cov_50.618356_2_PAL1920_LH1_2_75_A_sub_bin.68	5 m	S
73	461.465121125366	-1.75393756492512	0.333177933749059	-5.26426688943375	1.40749859965255e-07	0.000147142302102747	NODE_5725_length_3222_cov_19.263341_2_depth2_bin.9	5 m	C
74	79.4852737079876	-2.09994257837794	0.398568718308678	-5.26870896263265	1.37386586137141e-07	0.000147142302102747	NODE_37317_length_3522_cov_58.224113_1_PAL1920_LH5_1_150_sub_bin.69	5 m	L
75	238.140395593353	-1.64025892046276	0.311629462522015	-5.26349115769785	1.41345308789036e-07	0.000147142302102747	NODE_721_length_40072_cov_59.035885_18_PAL1920_LH5_1_150_sub_bin.69	5 m	E
76	52.3046676083267	-2.43810991162264	0.462624992022966	-5.27016472015763	1.3630138466647e-07	0.000147142302102747	NODE_2004_length_23220_cov_62.399611_8_PAL1920_LH5_1_150_sub_bin.69	5 m	E
77	41.9163367715389	-2.42820057761913	0.461219701979912	-5.26473731975328	1.40389942012552e-07	0.000147142302102747	NODE_186_length_73279_cov_64.824839_34_PAL1920_LH5_1_150_sub_bin.69	5 m	S
78	91.5757835258183	-2.13738672979847	0.406393384389637	-5.25940335620524	1.44523561098867e-07	0.000148522046289269	NODE_183_length_73451_cov_62.415990_64_PAL1920_LH5_1_150_sub_bin.69	5 m	L
79	158.921054931845	-1.71279550946751	0.326253100993641	-5.2498980216617	1.52183435796424e-07	0.000154414175273035	NODE_856_length_7574_cov_9.039500_6_depth2_bin.9	5 m	F
80	143.270338832571	-1.68929999020294	0.32207174737024	-5.24510455821198	1.56193723259244e-07	0.000154570079864377	NODE_291_length_15383_cov_14.873173_15_depth2_bin.9	5 m	EG
81	90.6064916862797	-2.15330607501135	0.410466392953524	-5.24599848362045	1.5543817999569e-07	0.000154570079864377	NODE_2371_length_21009_cov_51.677055_13_PAL1920_LH5_1_150_sub_bin.69	5 m	T
82	289.031074521345	-1.62348265227267	0.309890551155739	-5.23889046057675	1.61544883401859e-07	0.000157916033703979	NODE_239_length_17746_cov_14.717144_10_depth2_bin.9	5 m	L
83	253.949209896588	-1.83119298383242	0.349970750559065	-5.2324172260315	1.67307580715778e-07	0.000158151167840491	NODE_59_length_38187_cov_15.606262_24_depth2_bin.9	5 m	I
84	79.5082413297683	-2.03072016345987	0.388004512047405	-5.23375399101483	1.66101493781706e-07	0.000158151167840491	NODE_1389_length_28382_cov_62.788541_6_PAL1920_LH5_1_150_sub_bin.69	5 m	S
85	215.456348783801	1.88791324322105	0.360841104543178	5.23197944871367	1.67704399641231e-07	0.000158151167840491	NODE_4941_length_3025_cov_4.119865_5_LMG1901_190131_1_bin.12	5 m	U
86	259.994854357704	-1.74967020583157	0.334840683314206	-5.22538118281678	1.73796695107027e-07	0.000161990645190571	NODE_665_length_8793_cov_19.716754_2_depth2_bin.9	5 m	G
87	134.210218375911	-1.75894772524191	0.337112293164718	-5.21769084339639	1.81167520385656e-07	0.000165023023853107	NODE_906_length_7344_cov_19.744409_7_depth2_bin.9	5 m	E
88	157.571999045281	-1.8400858252474	0.352559391023311	-5.21922227034292	1.79676027885883e-07	0.000165023023853107	NODE_277_length_62322_cov_48.447428_25_PAL1920_LH5_1_150_sub_bin.69	5 m	O
89	92.0737265034026	2.28835676094302	0.439405855812673	5.20784311513269	1.91048344947919e-07	0.000172068013868936	NODE_1721_length_5664_cov_4.608486_5_LMG1901_190131_1_bin.12	5 m	CQ
90	341.988542911713	1.69923464276896	0.326832275802746	5.19910293007445	2.00252617806199e-07	0.000176428378342023	NODE_37_length_56494_cov_14.796081_23_LH1_2_5_bin.3	5 m	C
91	614.349908809055	1.56067992945377	0.300418247952208	5.19502373804555	2.04693719726142e-07	0.000176428378342023	NODE_723_length_7566_cov_32.544402_3_170123_PAL_Sterivex_14_bin.3	5 m	K
92	235.967583895674	-1.8309773074013	0.352398065947497	-5.19576434813377	2.03880391737759e-07	0.000176428378342023	NODE_755_length_8093_cov_11.841254_6_depth2_bin.9	5 m	H
93	136.844770932888	-1.7512047852951	0.336979655335272	-5.19676709726812	2.02784161840718e-07	0.000176428378342023	NODE_35424_length_3644_cov_64.957648_3_PAL1920_LH5_1_150_sub_bin.69	5 m	S
94	39.5065283059251	-2.56938399798434	0.495182937471309	-5.18875713106171	2.1170228905642e-07	0.000180528000916857	NODE_576_length_43166_cov_24.300086_11_PAL1920_LH1_2_35_A_sub_bin.24	5 m	C
95	901.832950886705	1.56732479460605	0.302588705643379	5.17972008001268	2.22219101973708e-07	0.000181938675724575	NODE_101_length_23924_cov_30.114291_5_170123_PAL_Sterivex_14_bin.3	5 m	P
96	204.232287854172	-1.8258937502271	0.352258032570374	-5.18339847896109	2.17878847053404e-07	0.000181938675724575	NODE_186_length_73279_cov_64.824839_13_PAL1920_LH5_1_150_sub_bin.69	5 m	E
97	56.3139007035374	-2.20695880965955	0.425873110032616	-5.18219807184006	2.19286160518612e-07	0.000181938675724575	NODE_1443_length_27799_cov_50.398465_11_PAL1920_LH5_1_150_sub_bin.69	5 m	F
98	46.141325344934	-2.39319694991026	0.462217348959506	-5.17764414359948	2.24705318205705e-07	0.000181938675724575	NODE_712_length_16303_cov_44.033481_1_LMG2001_200120_16_bin.28	5 m	C
99	60.559149011747	-2.19443210927853	0.423788652031535	-5.17812852882912	2.24122808107409e-07	0.000181938675724575	NODE_362_length_24275_cov_50.862304_2_LMG2001_200120_16_bin.28	5 m	E
100	585.010622224353	1.55258711992153	0.300220480800455	5.17148968578687	2.32235093311319e-07	0.000182489568771121	NODE_74_length_29019_cov_30.872497_9_170123_PAL_Sterivex_14_bin.3	5 m	IQ
101	315.561093135377	1.6199638789878	0.313684222449982	5.16431418301923	2.41322067538347e-07	0.000182489568771121	NODE_421_length_10104_cov_41.943776_3_170123_PAL_Sterivex_14_bin.3	5 m	E
102	91.749082878798	-2.08694632118584	0.403837225656707	-5.16779085383255	2.36877164726219e-07	0.000182489568771121	NODE_800_length_38079_cov_65.724569_5_PAL1920_LH5_1_150_sub_bin.69	5 m	H
103	97.0333318879782	-2.1785199438505	0.421764668696176	-5.16524997360514	2.40117802296246e-07	0.000182489568771121	NODE_1942_length_23667_cov_67.210825_16_PAL1920_LH5_1_150_sub_bin.69	5 m	J
104	93.1446915761766	-2.17437274207951	0.420991348340327	-5.16488699981969	2.40584220994737e-07	0.000182489568771121	NODE_4787_length_13825_cov_57.736020_10_PAL1920_LH5_1_150_sub_bin.69	5 m	EGP
105	42.520700048282	-2.48953333401282	0.481935004516581	-5.16570348839885	2.39536266582671e-07	0.000182489568771121	NODE_20104_length_5301_cov_44.396302_5_PAL1920_LH5_1_150_sub_bin.69	5 m	G
106	80.5715458829295	-1.98915462934235	0.384449921906264	-5.17402791884905	2.29100568772341e-07	0.000182489568771121	NODE_6223_length_7198_cov_13.183396_3_LMG2001_200120_20_bin.36	5 m	S
107	114.323854740908	-1.96220449744335	0.380098011291714	-5.16236454585766	2.43849818242132e-07	0.000182677698417316	NODE_277_length_62322_cov_48.447428_37_PAL1920_LH5_1_150_sub_bin.69	5 m	K
108	268.073792184412	1.70507608274339	0.330611704822896	5.15733731707041	2.50486315256951e-07	0.000185671347288716	NODE_3_length_193859_cov_15.484118_190_LH1_2_5_bin.3	5 m	E
109	44.8065775642225	-2.34183142033862	0.454359123513701	-5.15414195323846	2.54794882628792e-07	0.000185671347288716	NODE_9_length_217214_cov_55.750381_34_PAL1920_LH5_1_150_sub_bin.69	5 m	E
110	71.7300308227893	-2.04852448869116	0.397437985485749	-5.15432485948079	2.54546335638863e-07	0.000185671347288716	NODE_277_length_62322_cov_48.447428_32_PAL1920_LH5_1_150_sub_bin.69	5 m	H
111	1140.54203781736	1.61697300469897	0.313902664396811	5.15119235386585	2.58835544163963e-07	0.000186555048830732	NODE_6087_length_3359_cov_42.513620_3_170123_PAL_Sterivex_14_bin.3	5 m	H
112	129.550191792458	2.0733815960021	0.402608260602782	5.14987345986852	2.60662260398738e-07	0.000186555048830732	NODE_1721_length_5664_cov_4.608486_6_LMG1901_190131_1_bin.12	5 m	CQ
113	231.209203822356	-1.84011358007425	0.357884834314734	-5.14163608971484	2.72356264903341e-07	0.000191504679667737	NODE_17095_length_2107_cov_23.207115_1_depth2_bin.9	5 m	H
114	127.605571002814	-1.93100369485949	0.375450152511479	-5.14316929142932	2.70141985213278e-07	0.000191504679667737	NODE_593_length_44158_cov_65.800286_2_PAL1920_LH5_1_150_sub_bin.69	5 m	O
115	143.251378603559	-1.69413040204919	0.329648112990131	-5.13920855387973	2.75898051569847e-07	0.000192308139284659	NODE_224_length_18471_cov_8.880430_23_depth2_bin.9	5 m	J
116	211.535110484026	-1.78702622092149	0.347850833228545	-5.13733488672538	2.78662116344673e-07	0.000192560326913417	NODE_365_length_13196_cov_12.154935_1_depth2_bin.9	5 m	L
117	106.316686096027	-1.84180094887161	0.358899177636702	-5.13180598796464	2.86975222958635e-07	0.000196609913862549	NODE_2270_length_4660_cov_14.624756_4_depth2_bin.9	5 m	M
118	540.856981180683	1.63885713566045	0.319777273996565	5.12499564205446	2.97544628439568e-07	0.00019826433969893	NODE_2_length_233688_cov_37.894360_125_170123_PAL_Sterivex_14_bin.3	5 m	S
119	250.699505723504	-1.51083256928647	0.294891882038668	-5.12334405017076	3.00163918654831e-07	0.00019826433969893	NODE_87_length_31469_cov_20.706086_24_depth2_bin.9	5 m	F
120	180.003474573445	-1.68614220172131	0.329173571041779	-5.12234987877355	3.01751313291233e-07	0.00019826433969893	NODE_229_length_67257_cov_66.485789_51_PAL1920_LH5_1_150_sub_bin.69	5 m	L
121	97.3402175346145	-2.26192508142061	0.441325083804009	-5.1253036920628	2.97058534505664e-07	0.00019826433969893	NODE_40654_length_3329_cov_63.365913_1_PAL1920_LH5_1_150_sub_bin.69	5 m	J
122	36.0925052549131	-2.58711556512165	0.505064563561208	-5.12234623407334	3.01757147674212e-07	0.00019826433969893	NODE_419_length_22724_cov_54.943623_9_LMG2001_200120_16_bin.28	5 m	C
123	90.2186877217353	2.34403330354292	0.457979548775962	5.11820519018327	3.08456919316053e-07	0.000199520635546216	NODE_147_length_75720_cov_52.351563_2_PAL1920_LH1_2_75_A_sub_bin.68	5 m	C
124	243.193944791595	-1.58271911461796	0.309422802429591	-5.1150694201928	3.13625590444163e-07	0.000199520635546216	NODE_302_length_14945_cov_23.096844_8_depth2_bin.9	5 m	H
125	87.0051329451695	-2.10818223216483	0.412063844825672	-5.11615434995689	3.11827917154794e-07	0.000199520635546216	NODE_346_length_56838_cov_55.846415_22_PAL1920_LH5_1_150_sub_bin.69	5 m	C
126	44.3696234204358	-2.29960289821351	0.449394682518828	-5.11711194561623	3.10249499082726e-07	0.000199520635546216	NODE_76_length_105031_cov_66.100004_53_PAL1920_LH5_1_150_sub_bin.69	5 m	C
127	70.868455302257	-1.95777078896557	0.382858344925913	-5.11356436371895	3.1613596850994e-07	0.000199534070581258	NODE_872_length_36577_cov_66.683834_16_PAL1920_LH5_1_150_sub_bin.69	5 m	G
128	416.686346666512	1.63067374335592	0.319166802975257	5.10915837159397	3.23597028354427e-07	0.000202647582803392	NODE_2_length_233688_cov_37.894360_106_170123_PAL_Sterivex_14_bin.3	5 m	Q
129	409.944397753376	1.71678380448149	0.336127198880249	5.10754205610453	3.26376470256793e-07	0.000202803760487163	NODE_74_length_29019_cov_30.872497_27_170123_PAL_Sterivex_14_bin.3	5 m	IQ
130	815.870154419824	1.62295085940779	0.317996431655598	5.10367632415921	3.33117840837049e-07	0.000204329034670186	NODE_26_length_60847_cov_40.004293_59_170123_PAL_Sterivex_14_bin.3	5 m	E
131	639.12976170087	1.56554074161277	0.306861828106557	5.10177740670025	3.36478362439989e-07	0.000204329034670186	NODE_28_length_57418_cov_36.650297_23_170123_PAL_Sterivex_14_bin.3	5 m	J
132	35.3621693695334	-2.54007526913973	0.497741089350144	-5.10320591063936	3.33947301722557e-07	0.000204329034670186	NODE_183_length_73451_cov_62.415990_51_PAL1920_LH5_1_150_sub_bin.69	5 m	E
133	152.274091919458	-1.70470759694404	0.334680919736309	-5.09353087199341	3.51455789693084e-07	0.000210104416434291	NODE_282_length_15847_cov_14.880256_12_depth2_bin.9	5 m	C
134	141.964515624116	-1.75779860143813	0.345009790028219	-5.09492383185518	3.48881494085727e-07	0.000210104416434291	NODE_73_length_33532_cov_18.130746_26_depth2_bin.9	5 m	J
135	108.900439986907	-2.19437498504594	0.430925040895041	-5.09224291187203	3.5385234435277e-07	0.000210104416434291	NODE_3031_length_5857_cov_29.002413_1_LMG2001_200120_16_bin.28	5 m	E
136	93.3045168082966	-2.08986410697632	0.410697539405404	-5.08857226172322	3.60769310737923e-07	0.000212636370662724	NODE_2371_length_21009_cov_51.677055_3_PAL1920_LH5_1_150_sub_bin.69	5 m	S
137	932.100172883666	1.54043753039748	0.303254129163879	5.0796918566112	3.7804756327898e-07	0.000221193697644646	NODE_1_length_236708_cov_35.625152_236_170123_PAL_Sterivex_14_bin.3	5 m	S
138	109.571173439369	-2.16290924862052	0.426026678398525	-5.07693381257509	3.83574414120232e-07	0.000222801144109055	NODE_333_length_57653_cov_65.281451_42_PAL1920_LH5_1_150_sub_bin.69	5 m	J
139	250.199991549556	-1.53444631145616	0.303226083062795	-5.06040343217571	4.18370309590824e-07	0.000241264225008498	NODE_136_length_25193_cov_25.097382_2_depth2_bin.9	5 m	T
140	372.995426299813	1.65469244090571	0.32752641399778	5.05208853450497	4.37005039795797e-07	0.000241582413654838	NODE_4_length_180559_cov_30.514631_32_170123_PAL_Sterivex_14_bin.3	5 m	T
141	347.977388383304	1.72620993010178	0.341628962270839	5.05287935375122	4.35198818481601e-07	0.000241582413654838	NODE_2_length_233688_cov_37.894360_10_170123_PAL_Sterivex_14_bin.3	5 m	S
142	230.778266682494	-1.74082001988056	0.344285984909508	-5.05631973470578	4.27424504316898e-07	0.000241582413654838	NODE_519_length_10358_cov_12.135495_1_depth2_bin.9	5 m	U
143	187.287555444136	-1.57775413568926	0.312287175918031	-5.05225400643217	4.36626506696941e-07	0.000241582413654838	NODE_239_length_17746_cov_14.717144_12_depth2_bin.9	5 m	E
144	106.035956004587	-1.97307907119041	0.390519295142484	-5.0524496375282	4.36179389609688e-07	0.000241582413654838	NODE_2371_length_21009_cov_51.677055_2_PAL1920_LH5_1_150_sub_bin.69	5 m	E
145	209.098917880415	-1.92104376145372	0.379760416295669	-5.05856766271834	4.22417364256126e-07	0.000241582413654838	NODE_10941_length_8020_cov_60.073195_5_PAL1920_LH5_1_150_sub_bin.69	5 m	P
146	179.60232927251	1.8572663436309	0.368022754400463	5.04660736713557	4.49724213643543e-07	0.000243352603974433	NODE_115_length_32799_cov_16.493617_3_LH1_2_5_bin.3	5 m	P
147	443.39613238306	1.69255179889716	0.336116999965061	5.03560307593218	4.76346714559602e-07	0.000243352603974433	NODE_17_length_87514_cov_32.909100_2_170123_PAL_Sterivex_14_bin.3	5 m	-
148	373.41522104001	1.55770214713056	0.309261655705928	5.03684216387871	4.73274719499383e-07	0.000243352603974433	NODE_2483_length_7733_cov_5.582183_3_LMG2001_200120_17_bin.42	5 m	M
149	409.951853945923	-1.50003889530027	0.297332454006411	-5.04498878305401	4.53547974712898e-07	0.000243352603974433	NODE_365_length_13196_cov_12.154935_2_depth2_bin.9	5 m	L
150	197.357575544574	-1.78281358150194	0.353719461632689	-5.04019081470065	4.65067912613325e-07	0.000243352603974433	NODE_57_length_38495_cov_18.197737_6_depth2_bin.9	5 m	V
151	70.5748669981162	-1.95291802764	0.387828829610739	-5.0355153576389	4.76564916587523e-07	0.000243352603974433	NODE_1358_length_5921_cov_10.738323_5_depth2_bin.9	5 m	K
152	307.073739928424	-1.66805976904072	0.331165126812676	-5.03694270316166	4.7302629845941e-07	0.000243352603974433	NODE_1072_length_33065_cov_67.714329_30_PAL1920_LH5_1_150_sub_bin.69	5 m	E
153	192.549780174216	-1.71042170629614	0.339007479754447	-5.04538043684184	4.52619861480882e-07	0.000243352603974433	NODE_42123_length_3252_cov_69.995934_2_PAL1920_LH5_1_150_sub_bin.69	5 m	CI
154	56.6437037489837	-2.22267988000055	0.441064023420195	-5.03935882769344	4.67094019841024e-07	0.000243352603974433	NODE_76_length_105031_cov_66.100004_38_PAL1920_LH5_1_150_sub_bin.69	5 m	G
155	44.308892163956	-2.35275787553879	0.466296739264737	-5.04562369286272	4.52044333299782e-07	0.000243352603974433	NODE_42425_length_3238_cov_64.553566_2_PAL1920_LH5_1_150_sub_bin.69	5 m	J
156	59.8890474981206	-2.30744661795724	0.457840538745285	-5.03984776944569	4.65902288888487e-07	0.000243352603974433	NODE_4292_length_14739_cov_63.042631_3_PAL1920_LH5_1_150_sub_bin.69	5 m	S
157	24.9420607556444	-2.73845184889026	0.543830701465872	-5.03548593617256	4.76638125002944e-07	0.000243352603974433	NODE_28499_length_4194_cov_67.760570_1_PAL1920_LH5_1_150_sub_bin.69	5 m	S
158	387.221316970576	-1.63037763642846	0.324070406045969	-5.03093650642443	4.88089782576873e-07	0.000243617917539323	NODE_57_length_38495_cov_18.197737_10_depth2_bin.9	5 m	KT
159	136.023724438349	-1.81658173162411	0.361116711881074	-5.03045600454614	4.89314662589273e-07	0.000243617917539323	NODE_4545_length_14263_cov_62.942075_15_PAL1920_LH5_1_150_sub_bin.69	5 m	E
160	29.5483079359547	-2.49116638328015	0.494920959480259	-5.03346309256381	4.81697590207305e-07	0.000243617917539323	NODE_776_length_37075_cov_23.582577_15_PAL1920_LH1_2_35_A_sub_bin.24	5 m	CP
161	36.868928368273	-2.50604805427035	0.498171849822656	-5.03048908757585	4.89230233446022e-07	0.000243617917539323	NODE_38_length_69228_cov_55.085640_60_LMG2001_200120_16_bin.28	5 m	O
162	475.041942712906	1.60347194431552	0.319205802388306	5.02331703345709	5.07866064583041e-07	0.000251293382745972	NODE_80_length_39561_cov_23.948869_14_LH1_2_5_bin.3	5 m	L
163	217.896045037744	1.83620964226306	0.365649568547105	5.02177439880257	5.11962964792994e-07	0.000251766425348938	NODE_8100_length_2235_cov_23.292661_1_LMG1901_190113_2_bin.12	5 m	CE
164	578.190214757337	1.57571393286743	0.313943145818519	5.01910601920993	5.19124954498888e-07	0.000251983086946727	NODE_372_length_10798_cov_36.370288_8_170123_PAL_Sterivex_14_bin.3	5 m	S
165	316.246978681159	1.74685004979233	0.348192520635658	5.01690859586325	5.25095336242084e-07	0.000251983086946727	NODE_179_length_16894_cov_33.979809_10_170123_PAL_Sterivex_14_bin.3	5 m	I
166	64.3833063520837	-2.10108107115126	0.418892179101061	-5.01580400870735	5.28121442738717e-07	0.000251983086946727	NODE_5532_length_12649_cov_62.998491_11_PAL1920_LH5_1_150_sub_bin.69	5 m	C
167	52.8303419615564	-2.19393690066653	0.437224487093536	-5.01787289008169	5.22467248774506e-07	0.000251983086946727	NODE_333_length_57653_cov_65.281451_40_PAL1920_LH5_1_150_sub_bin.69	5 m	M
168	25.2842145949284	-2.90181272411564	0.578105018752765	-5.01952522463162	5.17993436024145e-07	0.000251983086946727	NODE_711_length_16382_cov_50.741226_8_LMG2001_200120_16_bin.28	5 m	EGP
169	191.11501469073	-1.74406220970665	0.348042037664444	-5.01106769001318	5.41288689538285e-07	0.000255227169270646	NODE_721_length_40072_cov_59.035885_20_PAL1920_LH5_1_150_sub_bin.69	5 m	F
170	42.9119809160268	-2.69634197557129	0.537985779731478	-5.01192053239232	5.38894600520513e-07	0.000255227169270646	NODE_1617_length_26068_cov_63.734825_17_PAL1920_LH5_1_150_sub_bin.69	5 m	M
171	122.299626097314	-1.88448887836866	0.376506642148088	-5.00519424469397	5.58057276707249e-07	0.000261595059569004	NODE_4018_length_15319_cov_63.591064_9_PAL1920_LH5_1_150_sub_bin.69	5 m	E
172	132.437533165632	-1.81369545803921	0.362605279076009	-5.00184515421525	5.67841924022775e-07	0.000264634145033823	NODE_6144_length_11834_cov_63.313609_9_PAL1920_LH5_1_150_sub_bin.69	5 m	-
173	59.2529008365889	-2.20153828997044	0.440460225984818	-4.9982680843612	5.78475248536804e-07	0.000268031323538804	NODE_229_length_67257_cov_66.485789_33_PAL1920_LH5_1_150_sub_bin.69	5 m	EGP
174	251.678049148393	-1.63090868569259	0.326608854657511	-4.99346132976951	5.93066648622813e-07	0.000271651636687471	NODE_57_length_38495_cov_18.197737_27_depth2_bin.9	5 m	M
175	114.961588963206	-1.75627150152998	0.351694118258775	-4.99374715228455	5.92189173442674e-07	0.000271651636687471	NODE_9023_length_9149_cov_43.347592_1_PAL1920_LH5_1_150_sub_bin.69	5 m	NU
176	324.049202471791	1.63915926724311	0.328431902573334	4.99086493851526	6.01095183437393e-07	0.00027376470292031	NODE_3_length_200913_cov_30.428118_155_170123_PAL_Sterivex_14_bin.3	5 m	F
177	315.006770612774	1.65960391313506	0.332679512540748	4.98859668411886	6.08194709931792e-07	0.000275433172648094	NODE_1_length_236708_cov_35.625152_137_170123_PAL_Sterivex_14_bin.3	5 m	E
178	144.760122266035	2.08910229488444	0.419481466365269	4.98020165941093	6.35180512720556e-07	0.000284440220886337	NODE_91_length_59857_cov_13.613391_51_LH5_3_35_bin.17	5 m	EH
179	69.762302118097	-2.08258309549414	0.418107679768936	-4.98097307527349	6.32653426712031e-07	0.000284440220886337	NODE_800_length_38079_cov_65.724569_3_PAL1920_LH5_1_150_sub_bin.69	5 m	H
180	290.950478958247	-1.47021768309863	0.295618321580944	-4.9733645575011	6.58007520570163e-07	0.000293025371299239	NODE_2807_length_18935_cov_65.288877_8_PAL1920_LH5_1_150_sub_bin.69	5 m	F
181	53.997164092697	-2.24692114096794	0.452064813764471	-4.97035175610595	6.68315432536667e-07	0.000294345211215792	NODE_4886_length_13647_cov_60.238376_2_PAL1920_LH5_1_150_sub_bin.69	5 m	E
182	229.018644610088	1.77176310708747	0.356433545332743	4.97080908990615	6.66740767140827e-07	0.000294345211215792	NODE_2910_length_4123_cov_4.216323_3_LMG1901_190131_1_bin.12	5 m	I
183	275.588467939116	-1.56934112583897	0.316023066103227	-4.96590690416995	6.83807540616098e-07	0.000296436488011811	NODE_236_length_17802_cov_18.322702_14_depth2_bin.9	5 m	E
184	56.6651019102121	-2.04107101052992	0.411025002094119	-4.96580743295644	6.84158166149168e-07	0.000296436488011811	NODE_9_length_217214_cov_55.750381_18_PAL1920_LH5_1_150_sub_bin.69	5 m	J
185	88.0860676091758	-2.27594377523125	0.458159855257531	-4.96757572518427	6.77950879264462e-07	0.000296436488011811	NODE_7170_length_10672_cov_74.215974_11_PAL1920_LH5_1_150_sub_bin.69	5 m	H
186	41.0348478394902	-2.30422406851725	0.464359051909921	-4.96216033485278	6.97134096361793e-07	0.000297238696256216	NODE_1389_length_28382_cov_62.788541_9_PAL1920_LH5_1_150_sub_bin.69	5 m	C
187	57.201017936004	-2.09067896126403	0.421308043146554	-4.9623523577896	6.96445028302586e-07	0.000297238696256216	NODE_690_length_41144_cov_64.951496_4_PAL1920_LH5_1_150_sub_bin.69	5 m	F
188	45.2527831699916	-2.2736322311959	0.458161780922449	-4.9625095891199	6.95881297516001e-07	0.000297238696256216	NODE_277_length_62322_cov_48.447428_35_PAL1920_LH5_1_150_sub_bin.69	5 m	EG
189	397.929207288273	-1.68430934606845	0.339605519128047	-4.95960533972767	7.06365366790944e-07	0.000299140868501766	NODE_130_length_25782_cov_20.508687_18_depth2_bin.9	5 m	L
190	18.5679349741587	-3.05659486392808	0.61638991128678	-4.95886582171195	7.09059170829307e-07	0.000299140868501766	NODE_6983_length_9778_cov_29.383318_7_PAL1920_LH1_2_35_A_sub_bin.24	5 m	S
191	109.013377812228	2.10873248203906	0.425427349979979	4.95673934019123	7.16860461400846e-07	0.00029928177533838	NODE_307_length_56947_cov_47.346710_25_PAL1920_LH1_2_75_A_sub_bin.68	5 m	G
192	389.831436539942	1.56136535206406	0.314990804159247	4.95686010971513	7.16415195590258e-07	0.00029928177533838	NODE_833_length_7103_cov_38.322645_8_170123_PAL_Sterivex_14_bin.3	5 m	S
193	301.282328850887	1.60046540094782	0.323712448901446	4.94409592951762	7.64980301742967e-07	0.00030007439484193	NODE_697_length_13191_cov_16.173721_7_LH1_2_5_bin.3	5 m	H
194	157.060942953771	1.86553709541452	0.376795851939747	4.95105528845588	7.38121280660527e-07	0.00030007439484193	NODE_3_length_193859_cov_15.484118_140_LH1_2_5_bin.3	5 m	-
195	91.0941327566903	2.06265182530472	0.417229359609692	4.94368811253907	7.66583095849455e-07	0.00030007439484193	NODE_3_length_193859_cov_15.484118_139_LH1_2_5_bin.3	5 m	D
196	61.2661928071225	-2.09566728715666	0.423477622764126	-4.94870844291088	7.47075559150256e-07	0.00030007439484193	NODE_20739_length_4756_cov_17.920442_1_PAL1920_LH5_3_35_A_sub_bin.80	5 m	L
197	1191.56967675977	1.54464737496658	0.31255129976884	4.94206031492748	7.73012918707555e-07	0.00030007439484193	NODE_76_length_28864_cov_39.969523_16_170123_PAL_Sterivex_14_bin.3	5 m	S
198	616.616642028811	1.59202516175549	0.321618429954333	4.95004332301958	7.41969634222344e-07	0.00030007439484193	NODE_74_length_29019_cov_30.872497_20_170123_PAL_Sterivex_14_bin.3	5 m	I
199	408.898587356232	1.51068722365543	0.30523057092708	4.94933131719735	7.4468886279739e-07	0.00030007439484193	NODE_3_length_200913_cov_30.428118_71_170123_PAL_Sterivex_14_bin.3	5 m	F
200	360.49394856238	1.57306299765136	0.318234815207617	4.94308894715084	7.68943792734309e-07	0.00030007439484193	NODE_36_length_48752_cov_33.220404_32_170123_PAL_Sterivex_14_bin.3	5 m	K
201	624.429181354737	-1.49275224081041	0.301480077186666	-4.95141256012799	7.36767228301603e-07	0.00030007439484193	NODE_73_length_33532_cov_18.130746_10_depth2_bin.9	5 m	CE
202	137.813211687366	-1.70937474826218	0.344992387488241	-4.95481874457431	7.23977453818692e-07	0.00030007439484193	NODE_1465_length_5719_cov_10.517126_5_depth2_bin.9	5 m	I
203	95.6876108080237	-1.87242428418141	0.378911910542421	-4.94158201968631	7.749120453639e-07	0.00030007439484193	NODE_183_length_73451_cov_62.415990_40_PAL1920_LH5_1_150_sub_bin.69	5 m	E
204	24.1146283706963	-2.7507024383958	0.555311247785617	-4.95344268527717	7.29118411209814e-07	0.00030007439484193	NODE_3863_length_15684_cov_12.263740_8_PAL1920_LH5_1_150_sub_bin.69	5 m	C
205	37.4917071000299	-2.26677910625342	0.458523922258175	-4.9436441507562	7.66756066595474e-07	0.00030007439484193	NODE_76_length_105031_cov_66.100004_48_PAL1920_LH5_1_150_sub_bin.69	5 m	I
206	73.3842680251916	-1.84051870884993	0.372052115518366	-4.94693789413239	7.53900166182791e-07	0.00030007439484193	NODE_3803_length_15813_cov_68.390913_1_PAL1920_LH5_1_150_sub_bin.69	5 m	E
207	47.129241068506	-2.21854664210663	0.448834180970712	-4.94290928847819	7.69653007138976e-07	0.00030007439484193	NODE_576_length_43166_cov_24.300086_14_PAL1920_LH1_2_35_A_sub_bin.24	5 m	E
208	146.353126619889	-1.62548841771667	0.329385781568602	-4.93490766351775	8.01886877829081e-07	0.000300725678639569	NODE_3035_length_7715_cov_16.775457_3_LMG2001_200120_19_bin.25	5 m	E
209	80.8788190050276	2.19227324539182	0.444169398684467	4.93566925565979	7.98763735765026e-07	0.000300725678639569	NODE_3051_length_6453_cov_14.887777_6_LH1_2_5_bin.3	5 m	V
210	980.020216805491	1.45139170447145	0.29398008456717	4.93704091080982	7.93168371569803e-07	0.000300725678639569	NODE_2_length_233688_cov_37.894360_22_170123_PAL_Sterivex_14_bin.3	5 m	P
211	476.979578731671	1.6312485737788	0.330293569686048	4.93878392888285	7.8611256596708e-07	0.000300725678639569	NODE_3_length_200913_cov_30.428118_182_170123_PAL_Sterivex_14_bin.3	5 m	S
212	59.4925694073772	-2.37654499595455	0.481601407776242	-4.93467202873859	8.02855550648316e-07	0.000300725678639569	NODE_76_length_105031_cov_66.100004_2_PAL1920_LH5_1_150_sub_bin.69	5 m	C
213	154.114700251432	-1.79635440587972	0.363765569624692	-4.93821998528634	7.8838878941353e-07	0.000300725678639569	NODE_186_length_73279_cov_64.824839_32_PAL1920_LH5_1_150_sub_bin.69	5 m	I
214	435.032569878662	1.63821345066863	0.331955615163084	4.93503762502649	8.01353099818532e-07	0.000300725678639569	NODE_1917_length_5292_cov_3.888868_3_LMG1901_190131_1_bin.12	5 m	C
215	96.9812608791637	2.31563997610515	0.46956303497011	4.93147842494151	8.16095828302717e-07	0.000302990781510449	NODE_2_length_186529_cov_13.889427_153_LH5_3_35_bin.17	5 m	F
216	35.8667115577111	-2.61620574989232	0.530520886359649	-4.93139067124069	8.16462596450222e-07	0.000302990781510449	NODE_5052_length_12289_cov_23.401586_7_PAL1920_LH1_2_35_A_sub_bin.24	5 m	C
217	243.501072331503	-1.47593234037467	0.299385223201981	-4.92987704800291	8.22813852355126e-07	0.000303940611875955	NODE_28044_length_4240_cov_60.298686_1_PAL1920_LH5_1_150_sub_bin.69	5 m	C
218	290.516631545288	-1.62046301166226	0.328837513917016	-4.92785324995249	8.31380215920399e-07	0.000304300344053641	NODE_1293_length_29584_cov_62.445630_14_PAL1920_LH5_1_150_sub_bin.69	5 m	L
219	125.985806537631	-1.65706551698222	0.336260453742493	-4.92792268177687	8.31084906220773e-07	0.000304300344053641	NODE_229_length_67257_cov_66.485789_50_PAL1920_LH5_1_150_sub_bin.69	5 m	L
220	29.709037342339	-2.57198470126266	0.522064214497045	-4.92656770918593	8.36866212192702e-07	0.000304916008349739	NODE_19755_length_5363_cov_71.099472_1_PAL1920_LH5_1_150_sub_bin.69	5 m	P
221	120.353605349082	-1.89221894079203	0.38430826060181	-4.92370093171793	8.49225918590128e-07	0.000308019236119219	NODE_6223_length_11753_cov_61.931783_4_PAL1920_LH5_1_150_sub_bin.69	5 m	F
222	212.765478620008	-1.5085782300833	0.306668625263633	-4.91924541933961	8.68784837056309e-07	0.000312287242012375	NODE_365_length_13196_cov_12.154935_3_depth2_bin.9	5 m	L
223	112.82285386799	-1.85741072450699	0.377530294814055	-4.91989848237693	8.65891114056224e-07	0.000312287242012375	NODE_1942_length_23667_cov_67.210825_20_PAL1920_LH5_1_150_sub_bin.69	5 m	J
224	947.22063841338	1.43082870513677	0.291137876171803	4.91460858322818	8.89600103072333e-07	0.000315795620540064	NODE_16_length_88681_cov_41.716156_85_170123_PAL_Sterivex_14_bin.3	5 m	S
225	294.705855365468	1.69179843544538	0.344367434135907	4.9127712662217	8.97980158102865e-07	0.000315795620540064	NODE_60_length_33283_cov_33.245155_26_170123_PAL_Sterivex_14_bin.3	5 m	M
226	136.631378272415	-1.5995166831878	0.325425776547467	-4.91515054571742	8.87142613243758e-07	0.000315795620540064	NODE_859_length_7563_cov_8.097629_4_depth2_bin.9	5 m	Q
227	200.142680312569	-1.51366369937352	0.30816532647205	-4.91185597257906	9.02183152070593e-07	0.000315795620540064	NODE_1018_length_6891_cov_17.041984_5_depth2_bin.9	5 m	E
228	32.2143822040972	-2.41576253864352	0.491795406827874	-4.91212911935355	9.00926893520813e-07	0.000315795620540064	NODE_16484_length_6072_cov_60.822669_5_PAL1920_LH5_1_150_sub_bin.69	5 m	C
229	30.6630765174063	-2.44970834827417	0.498669737634403	-4.91248648834224	8.99285822813178e-07	0.000315795620540064	NODE_3120_length_16803_cov_21.430021_13_PAL1920_LH1_2_35_A_sub_bin.24	5 m	E
230	151.791956488373	1.85338939904965	0.377708753931344	4.90692730777044	9.25143014307568e-07	0.000316253013697514	NODE_19012_length_4301_cov_18.952897_1_LH5_1_200_bin.16	5 m	D
231	786.603942010481	1.45634637086138	0.296636798827146	4.90952699267095	9.12963333275418e-07	0.000316253013697514	NODE_2_length_233688_cov_37.894360_186_170123_PAL_Sterivex_14_bin.3	5 m	I
232	667.2206269761	1.56677463499026	0.319083288177503	4.91023721091492	9.09662860927697e-07	0.000316253013697514	NODE_1121_length_6280_cov_44.536546_3_170123_PAL_Sterivex_14_bin.3	5 m	S
233	439.841918693495	1.48991918890081	0.303662351956364	4.9064995357571	9.27162082623268e-07	0.000316253013697514	NODE_74_length_29019_cov_30.872497_5_170123_PAL_Sterivex_14_bin.3	5 m	E
234	99.9522893086577	-1.78150078315015	0.362968220238042	-4.90814535217932	9.19417050726249e-07	0.000316253013697514	NODE_55_length_39937_cov_9.728123_10_depth2_bin.9	5 m	C
235	63.0183138306435	-2.05087406887216	0.417916414067877	-4.90737860451458	9.23017499262586e-07	0.000316253013697514	NODE_4610_length_14133_cov_56.951271_6_PAL1920_LH5_1_150_sub_bin.69	5 m	S
236	121.993446794768	1.87010737435648	0.381296273953197	4.90460437750313	9.36158307252732e-07	0.000317968549121884	NODE_69_length_29578_cov_30.688345_33_170123_PAL_Sterivex_14_bin.3	5 m	O
237	694.155656528893	1.52692779896509	0.311535028977853	4.90130372810706	9.52027341475782e-07	0.000320007288225775	NODE_70_length_29526_cov_30.978250_23_170123_PAL_Sterivex_14_bin.3	5 m	P
238	723.0182847013	1.60221437907747	0.326945767228542	4.90055091601013	9.55682852210137e-07	0.000320007288225775	NODE_76_length_28864_cov_39.969523_8_170123_PAL_Sterivex_14_bin.3	5 m	P
239	711.90967486904	1.61293214094552	0.329099725372939	4.90104371590627	9.5328838632227e-07	0.000320007288225775	NODE_14_length_96497_cov_41.204423_8_170123_PAL_Sterivex_14_bin.3	5 m	-
240	48.8385377981011	-2.16249946423363	0.441322044897582	-4.90004859090028	9.58129558798697e-07	0.000320007288225775	NODE_21385_length_5092_cov_68.292237_4_PAL1920_LH5_1_150_sub_bin.69	5 m	G
241	361.251485926334	1.56698335739034	0.319941606250226	4.89771672948595	9.69566694694472e-07	0.000322483514993027	NODE_81_length_39466_cov_18.560732_9_LH1_2_5_bin.3	5 m	D
242	123.612795666029	-1.77650885660669	0.363010406777848	-4.89382349221152	9.88955429897446e-07	0.000327558092533803	NODE_10874_length_3092_cov_22.724070_4_LMG2001_200120_17_bin.12	5 m	Q
243	1817.21233393612	1.5144834656355	0.309738462483986	4.88955570286592	1.01063822345431e-06	0.000327558092533803	NODE_1_length_236708_cov_35.625152_240_170123_PAL_Sterivex_14_bin.3	5 m	V
244	622.430576012793	1.57893438127923	0.322897059377379	4.88990015679854	1.0088713619968e-06	0.000327558092533803	NODE_69_length_29578_cov_30.688345_31_170123_PAL_Sterivex_14_bin.3	5 m	S
245	152.157515719373	-1.68693626481576	0.344897901334158	-4.89111780121085	1.00264930992789e-06	0.000327558092533803	NODE_318_length_14433_cov_11.610655_13_depth2_bin.9	5 m	H
246	58.623478032448	-2.04381624855941	0.418042719731785	-4.8890128977027	1.01342856543805e-06	0.000327558092533803	NODE_800_length_38079_cov_65.724569_7_PAL1920_LH5_1_150_sub_bin.69	5 m	V
247	40.3525683434572	-2.18928953965331	0.447501771242923	-4.89224776378565	9.96908359850354e-07	0.000327558092533803	NODE_9_length_217214_cov_55.750381_70_PAL1920_LH5_1_150_sub_bin.69	5 m	I
248	146.238703261212	1.9827591475551	0.405382465592045	4.89108265859342	1.0028283667223e-06	0.000327558092533803	NODE_950_length_8075_cov_4.855486_1_LMG1901_190131_1_bin.12	5 m	-
249	289.810954860026	-1.46678403219799	0.300204396091849	-4.88595120955265	1.02930687785669e-06	0.000328713867391381	NODE_8572_length_6705_cov_28.943158_5_LH3_1_75_bin.40	5 m	E
250	532.024606696254	1.50692916638212	0.308394769123918	4.88636422291785	1.02715104865772e-06	0.000328713867391381	NODE_48_length_49932_cov_23.225996_24_LH1_2_5_bin.3	5 m	V
251	223.671346357191	-1.64782576937569	0.337172820860474	-4.88718445683254	1.02288250628311e-06	0.000328713867391381	NODE_377_length_12973_cov_14.238117_3_depth2_bin.9	5 m	C
252	2671.68779243017	1.48264660568556	0.303661299907631	4.88256688006196	1.04713706109607e-06	0.000330458317099759	NODE_59_length_33413_cov_34.966065_10_170123_PAL_Sterivex_14_bin.3	5 m	S
253	108.595521826681	-1.88525650650937	0.386102710011818	-4.88278496271541	1.04597919813612e-06	0.000330458317099759	NODE_130_length_25782_cov_20.508687_7_depth2_bin.9	5 m	F
254	295.524700582601	1.66495774278608	0.340920470225782	4.88371303044205	1.04106558729839e-06	0.000330458317099759	NODE_3385_length_3767_cov_4.302532_4_LMG1901_190131_1_bin.12	5 m	I
255	178.298393183	-1.51191913164941	0.309731220523794	-4.88139080423527	1.05340247805318e-06	0.000331131905238379	NODE_1041_length_6811_cov_9.242007_4_depth2_bin.9	5 m	E
256	156.0709570579	-1.55908131915061	0.319452124182982	-4.88048505903054	1.05825231553643e-06	0.000331356988706131	NODE_224_length_18471_cov_8.880430_17_depth2_bin.9	5 m	F
257	35.6272223911307	-2.57503461979012	0.52775303999764	-4.87924166159542	1.06494513324282e-06	0.000331526000599015	NODE_1617_length_26068_cov_63.734825_22_PAL1920_LH5_1_150_sub_bin.69	5 m	H
258	31.8233744217339	-2.5069360612122	0.51383753664694	-4.87884960209656	1.06706390072789e-06	0.000331526000599015	NODE_42425_length_3238_cov_64.553566_3_PAL1920_LH5_1_150_sub_bin.69	5 m	EG
259	541.43184116998	1.47569268121429	0.302597114682181	4.87675727762379	1.07844001365602e-06	0.000333766774573898	NODE_17_length_87514_cov_32.909100_29_170123_PAL_Sterivex_14_bin.3	5 m	S
260	160.27314034134	1.82605403223476	0.374576495881001	4.87498295358841	1.0881785129176e-06	0.000335485435532497	NODE_823_length_34998_cov_58.913230_19_PAL1920_LH1_2_75_A_sub_bin.68	5 m	CP
261	171.398929539578	-1.67394957383421	0.343627651064301	-4.87140533845156	1.10807249265219e-06	0.000340309865387029	NODE_1117_length_6571_cov_13.940147_5_depth2_bin.9	5 m	I
262	443.428511212026	1.62420059151217	0.3340300210141	4.86243897054874	1.15948133820246e-06	0.000344720375139567	NODE_6087_length_3359_cov_42.513620_2_170123_PAL_Sterivex_14_bin.3	5 m	K
263	479.037219986935	1.52521199510347	0.313499564954959	4.86511678356745	1.14389244355082e-06	0.000344720375139567	NODE_1_length_236708_cov_35.625152_83_170123_PAL_Sterivex_14_bin.3	5 m	M
264	101.393256394566	-1.90922736816703	0.392243356002755	-4.8674562333533	1.1304385579881e-06	0.000344720375139567	NODE_73_length_33532_cov_18.130746_24_depth2_bin.9	5 m	S
265	252.163365258086	1.69790837651625	0.34888943568562	4.86660873860973	1.13529471133683e-06	0.000344720375139567	NODE_33403_length_2292_cov_2.533304_1_LH1_2_35_bin.37	5 m	S
266	181.828545178352	-1.89599828128368	0.389976923554802	-4.86182173037538	1.16310348439617e-06	0.000344720375139567	NODE_4292_length_14739_cov_63.042631_4_PAL1920_LH5_1_150_sub_bin.69	5 m	H
267	105.736268123631	-2.01081292991884	0.413626254051985	-4.86142480130413	1.16543852968915e-06	0.000344720375139567	NODE_1122_length_32285_cov_69.819640_4_PAL1920_LH5_1_150_sub_bin.69	5 m	Q
268	63.0314206599951	-2.02006764175948	0.415524540009395	-4.8614881848225	1.16506535618983e-06	0.000344720375139567	NODE_4018_length_15319_cov_63.591064_14_PAL1920_LH5_1_150_sub_bin.69	5 m	H
269	74.6377035695138	-2.00846700028106	0.41299183149348	-4.86321241032287	1.1549578860697e-06	0.000344720375139567	NODE_1122_length_32285_cov_69.819640_5_PAL1920_LH5_1_150_sub_bin.69	5 m	P
270	62.5806745501408	-2.02559250434896	0.416565228128625	-4.86260582393955	1.15850405866699e-06	0.000344720375139567	NODE_3281_length_17189_cov_58.796662_19_PAL1920_LH5_1_150_sub_bin.69	5 m	EGP
271	43.2720581345951	-2.22918821901689	0.458458991961197	-4.86235030418068	1.16000099004839e-06	0.000344720375139567	NODE_4165_length_15002_cov_66.734395_2_PAL1920_LH5_1_150_sub_bin.69	5 m	L
272	1512.19087771979	1.37592619827147	0.28311675558656	4.85992499956716	1.17430231585758e-06	0.00034606516556806	NODE_140_length_19294_cov_30.753833_1_170123_PAL_Sterivex_14_bin.3	5 m	L
273	943.883105350085	1.55789573466136	0.320804018320211	4.85622263342831	1.19646175656366e-06	0.000348749023573201	NODE_60_length_33283_cov_33.245155_28_170123_PAL_Sterivex_14_bin.3	5 m	-
274	95.5009125809764	-1.99070243388167	0.409852016899026	-4.85712489337855	1.19102475708576e-06	0.000348749023573201	NODE_1443_length_27799_cov_50.398465_10_PAL1920_LH5_1_150_sub_bin.69	5 m	F
275	94.3206954744627	-2.10908386062414	0.434280335104031	-4.85650325409947	1.19476818895939e-06	0.000348749023573201	NODE_55_length_113101_cov_59.070644_19_PAL1920_LH5_1_150_sub_bin.69	5 m	L
276	354.802670576963	1.61832126717123	0.333432054669144	4.85352636169624	1.21285210787838e-06	0.000349151065326837	NODE_70_length_29526_cov_30.978250_28_170123_PAL_Sterivex_14_bin.3	5 m	-
277	491.108247941906	-1.74988675344672	0.360501749403306	-4.85403123935763	1.20976666258322e-06	0.000349151065326837	NODE_130_length_25782_cov_20.508687_13_depth2_bin.9	5 m	C
278	28.7339362238415	-2.48758876821407	0.512476443429345	-4.85405485482969	1.20962252700856e-06	0.000349151065326837	NODE_55_length_113101_cov_59.070644_64_PAL1920_LH5_1_150_sub_bin.69	5 m	H
279	35.3154419372913	-2.4238104412482	0.499432155978566	-4.85313252707785	1.21526419354509e-06	0.000349151065326837	NODE_1617_length_26068_cov_63.734825_15_PAL1920_LH5_1_150_sub_bin.69	5 m	S
280	125.606687479309	-1.7060907238283	0.351734402210986	-4.85050854594801	1.23145327599488e-06	0.000352538684632848	NODE_8572_length_6705_cov_28.943158_2_LH3_1_75_bin.40	5 m	S
281	254.103296412043	1.8025926169388	0.371861607835992	4.84748244764709	1.25038091493093e-06	0.000352915610489553	NODE_453_length_28630_cov_14.030936_10_LH5_3_35_bin.17	5 m	L
282	212.917693128505	1.6756277177716	0.345581480967232	4.84871965095399	1.24260887877806e-06	0.000352915610489553	NODE_115_length_32799_cov_16.493617_22_LH1_2_5_bin.3	5 m	E
283	82.9131557572224	-2.11798038839896	0.436775915231412	-4.84912357696467	1.2400815185004e-06	0.000352915610489553	NODE_229_length_67257_cov_66.485789_23_PAL1920_LH5_1_150_sub_bin.69	5 m	P
284	53.2454651840907	-2.1165842879883	0.436622140362168	-4.84763389743049	1.24942701076055e-06	0.000352915610489553	NODE_442_length_49337_cov_31.381519_39_PAL1920_LH1_2_35_A_sub_bin.24	5 m	M
285	79.6470118517215	2.23365229006874	0.461148148036385	4.84367615825815	1.27458613186316e-06	0.000355987021456052	NODE_184_length_26415_cov_12.235850_13_LH1_2_5_bin.3	5 m	L
286	1136.13087428455	1.53778633974029	0.317413224168617	4.84474565849653	1.2677397378922e-06	0.000355987021456052	NODE_90_length_25807_cov_44.597390_9_170123_PAL_Sterivex_14_bin.3	5 m	C
287	699.168587156089	1.5410738454357	0.318145967110695	4.84392073057304	1.27301737526661e-06	0.000355987021456052	NODE_76_length_28864_cov_39.969523_10_170123_PAL_Sterivex_14_bin.3	5 m	K
288	197.739450648831	1.79344675845497	0.370360120555035	4.8424402599482	1.28254202006005e-06	0.000356965289041574	NODE_823_length_34998_cov_58.913230_24_PAL1920_LH1_2_75_A_sub_bin.68	5 m	C
289	130.600399309131	1.90900153551604	0.394448166747211	4.83967653154148	1.30050627218813e-06	0.000360573375400102	NODE_3_length_173359_cov_15.178092_28_LH5_3_35_bin.17	5 m	L
290	216.971536219116	1.57160621285781	0.324912028313161	4.83702071916844	1.31799694343958e-06	0.000360573375400102	NODE_78_length_39801_cov_16.958612_15_LH1_2_5_bin.3	5 m	M
291	706.210684100924	1.45437444660282	0.300598078089178	4.8382692791913	1.30974616958095e-06	0.000360573375400102	NODE_16_length_88681_cov_41.716156_77_170123_PAL_Sterivex_14_bin.3	5 m	S
292	126.890381580289	-1.62702191308654	0.336323449298108	-4.83767015497154	1.31369910214582e-06	0.000360573375400102	NODE_275_length_16236_cov_9.946728_1_depth2_bin.9	5 m	E
293	94.8521642256389	-1.74716394160589	0.361068057889777	-4.83887705774085	1.30574782785805e-06	0.000360573375400102	NODE_949_length_7138_cov_11.646901_6_depth2_bin.9	5 m	H
294	422.305707172044	1.45696905188211	0.301292286132792	4.83573300393083	1.32655882259271e-06	0.000360880974601679	NODE_1_length_236708_cov_35.625152_151_170123_PAL_Sterivex_14_bin.3	5 m	K
295	204.624249285701	-1.62940992539789	0.337015279729271	-4.83482507590402	1.3326276663851e-06	0.000360880974601679	NODE_239_length_17746_cov_14.717144_6_depth2_bin.9	5 m	C
296	474.567888314937	1.46684678450516	0.303354444986518	4.83542209038788	1.32863405631747e-06	0.000360880974601679	NODE_3297_length_3819_cov_10.499469_4_LMG1901_190131_1_bin.12	5 m	J
297	87.0003194658868	2.13569801081436	0.442143958383875	4.83032272706102	1.36311929136196e-06	0.000362104830211481	NODE_81_length_39466_cov_18.560732_7_LH1_2_5_bin.3	5 m	S
298	203.927495133797	-1.51445763351061	0.313424193031278	-4.831974261028	1.35185735707977e-06	0.000362104830211481	NODE_59_length_38187_cov_15.606262_16_depth2_bin.9	5 m	C
299	95.0113039775481	-1.714771208592	0.354887611434993	-4.83187114269304	1.35255790160703e-06	0.000362104830211481	NODE_665_length_8793_cov_19.716754_7_depth2_bin.9	5 m	Q
300	146.817061873411	-1.7056452392899	0.352966895503741	-4.83230937806694	1.34958311558116e-06	0.000362104830211481	NODE_59_length_38187_cov_15.606262_26_depth2_bin.9	5 m	E
301	133.957725595512	-1.65021197039744	0.341647656472022	-4.83015744184557	1.36425133765647e-06	0.000362104830211481	NODE_665_length_8793_cov_19.716754_4_depth2_bin.9	5 m	G
302	38.5511226844293	-2.35217032705444	0.486852442000006	-4.83138241515571	1.35588287154921e-06	0.000362104830211481	NODE_587_length_42796_cov_16.499029_36_PAL1920_LH1_2_35_A_sub_bin.24	5 m	E
303	1558.9527513787	1.47560726746979	0.305693925424345	4.82707422275875	1.3855349377097e-06	0.000362359471394748	NODE_17_length_87514_cov_32.909100_50_170123_PAL_Sterivex_14_bin.3	5 m	T
304	681.978308381426	1.41658588276127	0.293589582857938	4.8250549933399	1.3996464248222e-06	0.000362359471394748	NODE_20_length_72093_cov_26.144049_28_170123_PAL_Sterivex_14_bin.3	5 m	G
305	544.651959814879	1.61159465196768	0.334032571097679	4.82466319578284	1.40240048623064e-06	0.000362359471394748	NODE_200_length_15307_cov_46.863231_1_170123_PAL_Sterivex_14_bin.3	5 m	-
306	410.71383235999	-1.49676824077645	0.310115101856972	-4.82649258876394	1.38958562509951e-06	0.000362359471394748	NODE_57_length_38495_cov_18.197737_32_depth2_bin.9	5 m	H
307	133.755849600525	-1.81815266301911	0.376821514945238	-4.82497041943938	1.40024047935311e-06	0.000362359471394748	NODE_3321_length_3974_cov_6.077826_2_depth2_bin.9	5 m	E
308	205.818129221702	-1.57789911588181	0.326913168111084	-4.82666123545577	1.3884099440994e-06	0.000362359471394748	NODE_214_length_18906_cov_13.810196_20_depth2_bin.9	5 m	H
309	184.837233872762	-1.4752389207734	0.305577617451114	-4.82770607703101	1.3811473689807e-06	0.000362359471394748	NODE_288_length_15607_cov_14.597351_6_depth2_bin.9	5 m	CG
310	1245.74488465743	1.56905875786987	0.325223310154289	4.82455810785978	1.40314006634116e-06	0.000362359471394748	NODE_7605_length_2426_cov_5.409110_1_LMG1901_190131_1_bin.12	5 m	-
311	152.419650147027	1.74562294103842	0.361849607881471	4.82416701031835	1.40589580084042e-06	0.000362359471394748	NODE_1598_length_5968_cov_4.415187_6_LMG1901_190131_1_bin.12	5 m	H
312	597.279346857464	1.44082128875139	0.298802587754087	4.82198397136099	1.42137369703063e-06	0.000364257757891721	NODE_28_length_57418_cov_36.650297_8_170123_PAL_Sterivex_14_bin.3	5 m	J
313	160.82536806211	1.75284720711564	0.363521936562345	4.82184713167927	1.42234933780919e-06	0.000364257757891721	NODE_3271_length_3839_cov_3.587738_1_LMG1901_190131_1_bin.12	5 m	-
314	118.214661722274	1.90617710652111	0.395666019580151	4.81764167805917	1.4526493976224e-06	0.000368485665869039	NODE_213_length_24078_cov_19.219873_21_LH1_2_5_bin.3	5 m	C
315	1160.15174460234	1.56744970423615	0.325346784838446	4.81778144823063	1.45163246482787e-06	0.000368485665869039	NODE_90_length_25807_cov_44.597390_25_170123_PAL_Sterivex_14_bin.3	5 m	G
316	312.699096602804	-1.39821910266042	0.290226200570205	-4.81768737596175	1.45231683577127e-06	0.000368485665869039	NODE_2091_length_4849_cov_7.112224_1_depth2_bin.9	5 m	E
317	46.6680819529926	-2.1317793076684	0.44262568990281	-4.81621233538543	1.46308833581076e-06	0.000369962885873561	NODE_517_length_38720_cov_24.378327_30_PAL1920_LH5_3_35_A_sub_bin.18	5 m	EH
318	188.012390278	1.70153801191872	0.353418264212362	4.81451635135727	1.47556822026893e-06	0.000370779302195351	NODE_3_length_193859_cov_15.484118_131_LH1_2_5_bin.3	5 m	NU
319	150.787662284971	-1.66976194936208	0.346782274732298	-4.81501527334713	1.47188632001192e-06	0.000370779302195351	NODE_184_length_20733_cov_14.738611_4_depth2_bin.9	5 m	P
320	51.6331917614189	-1.99291669590622	0.414032520172805	-4.81343034376728	1.48361328486639e-06	0.000371272751515974	NODE_15371_length_6358_cov_15.227035_3_PAL1920_LH5_1_150_sub_bin.69	5 m	G
321	79.4288903411031	-1.97648364938814	0.410655036237656	-4.81300233767085	1.48679549435649e-06	0.000371272751515974	NODE_8302_length_5958_cov_18.687278_1_PAL1920_LH1_3_35_B_sub_bin.13	5 m	P
322	73.4210974858398	2.22404722707391	0.462307716858091	4.81075081806736	1.5036438177845e-06	0.000372003336870277	NODE_629_length_25036_cov_6.291381_11_depth6_bin.25	5 m	M
323	879.246260955772	1.53650183220534	0.319350019120831	4.81134097450602	1.49920995753993e-06	0.000372003336870277	NODE_92_length_25542_cov_38.224899_8_170123_PAL_Sterivex_14_bin.3	5 m	Q
324	416.177970185455	1.58863167844953	0.330223763303437	4.8107733451931	1.50347433972529e-06	0.000372003336870277	NODE_4_length_180559_cov_30.514631_27_170123_PAL_Sterivex_14_bin.3	5 m	S
325	609.254397131985	1.53058512579874	0.318485060546302	4.80583021122971	1.54110647195028e-06	0.000378339527063464	NODE_4_length_180559_cov_30.514631_37_170123_PAL_Sterivex_14_bin.3	5 m	M
326	645.165193984648	1.55960100025446	0.324490057524794	4.80631367306314	1.5373862893295e-06	0.000378339527063464	NODE_69_length_29578_cov_30.688345_24_170123_PAL_Sterivex_14_bin.3	5 m	C
327	228.327012476252	-1.71622065464454	0.357184161155774	-4.80486214475805	1.54858166240441e-06	0.000378339527063464	NODE_73_length_33532_cov_18.130746_20_depth2_bin.9	5 m	F
328	78.4440092601623	-1.77152540255242	0.368705967727674	-4.80471041320619	1.54975645451814e-06	0.000378339527063464	NODE_55_length_113101_cov_59.070644_85_PAL1920_LH5_1_150_sub_bin.69	5 m	T
329	46.6716597138202	-2.16262769213398	0.450143167715589	-4.80431082206357	1.55285441757379e-06	0.000378339527063464	NODE_419_length_22724_cov_54.943623_11_LMG2001_200120_16_bin.28	5 m	C
330	150.709398141533	1.73234395750651	0.360751548849789	4.80204163510834	1.57056025878294e-06	0.000380341296747803	NODE_74_length_29019_cov_30.872497_14_170123_PAL_Sterivex_14_bin.3	5 m	M
331	42.9753535981191	-2.21301961992332	0.460843774651554	-4.8021037532656	1.57007299459202e-06	0.000380341296747803	NODE_3122_length_17755_cov_61.081243_8_PAL1920_LH5_1_150_sub_bin.69	5 m	M
332	1397.46606443558	1.54313348490423	0.321571987401564	4.79871862401135	1.59683941228205e-06	0.000380950754790786	NODE_273_length_12770_cov_43.357059_12_170123_PAL_Sterivex_14_bin.3	5 m	N
333	463.211674358009	1.65366818366329	0.344573386716264	4.79917558178975	1.59320077780436e-06	0.000380950754790786	NODE_59_length_33413_cov_34.966065_7_170123_PAL_Sterivex_14_bin.3	5 m	S
334	194.620571390157	1.70409685054534	0.355060885772139	4.79944966858147	1.59102212224095e-06	0.000380950754790786	NODE_1_length_236708_cov_35.625152_44_170123_PAL_Sterivex_14_bin.3	5 m	S
335	70.1335923643593	-2.33230067600225	0.485866756185826	-4.8002886517929	1.58437101534525e-06	0.000380950754790786	NODE_7170_length_10672_cov_74.215974_5_PAL1920_LH5_1_150_sub_bin.69	5 m	H
336	42.2429349913923	-2.41740836758711	0.50365593742899	-4.79972177023712	1.58886207911803e-06	0.000380950754790786	NODE_7170_length_10672_cov_74.215974_7_PAL1920_LH5_1_150_sub_bin.69	5 m	H
337	51.7814306106078	2.83342301694757	0.59055194739173	4.79792341632578	1.60319049636834e-06	0.000381330990527874	NODE_37516_length_2252_cov_2.575330_2_LMG2001_200120_22_bin.14	5 m	L
338	114.693171544178	1.92848946017873	0.402643853874581	4.78956636645802	1.67142112762074e-06	0.000382095976550204	NODE_28_length_153119_cov_59.632761_106_PAL1920_LH1_2_75_A_sub_bin.68	5 m	E
339	361.027029648345	1.67060172498787	0.34883163169191	4.78913485249343	1.6750189340668e-06	0.000382095976550204	NODE_95_length_36095_cov_23.042342_22_LH1_2_5_bin.3	5 m	F
340	134.034479083709	1.82609798562721	0.381327723929381	4.78878893674509	1.67790842767624e-06	0.000382095976550204	NODE_1668_length_8823_cov_16.372719_3_LH1_2_5_bin.3	5 m	C
341	101.360433305127	1.96352511514038	0.409582463126354	4.79396774010474	1.63514579857076e-06	0.000382095976550204	NODE_60_length_43428_cov_17.808060_4_LH1_2_5_bin.3	5 m	S
342	249.528637897004	-1.53977534326689	0.321061825118092	-4.795884227907	1.61958804375931e-06	0.000382095976550204	NODE_3780_length_3781_cov_8.072464_1_depth2_bin.9	5 m	S
343	178.136607261207	-1.52119934891251	0.317597876310205	-4.7897025212685	1.67028746070047e-06	0.000382095976550204	NODE_1414_length_5822_cov_16.269984_3_depth2_bin.9	5 m	I
344	176.55497096215	-1.82473906504071	0.380680072517678	-4.79336639024092	1.64005700290153e-06	0.000382095976550204	NODE_2970_length_4151_cov_15.307617_6_depth2_bin.9	5 m	C
345	82.5032394948218	-1.86801705105906	0.389644717941585	-4.79415468770479	1.63362188634498e-06	0.000382095976550204	NODE_243_length_17648_cov_14.260558_14_depth2_bin.9	5 m	S
346	53.8285501277811	-2.16373544025583	0.451181555454137	-4.79570898699066	1.62100469116249e-06	0.000382095976550204	NODE_26942_length_4355_cov_48.247674_3_PAL1920_LH5_1_150_sub_bin.69	5 m	C
347	179.934108012074	-1.67163166083605	0.348991232999788	-4.7898958563153	1.66867896321631e-06	0.000382095976550204	NODE_1389_length_28382_cov_62.788541_5_PAL1920_LH5_1_150_sub_bin.69	5 m	F
348	45.5146433975123	-2.27193232320437	0.474344713862042	-4.78962294047013	1.67094998518217e-06	0.000382095976550204	NODE_553_length_46300_cov_64.352600_33_PAL1920_LH5_1_150_sub_bin.69	5 m	H
349	103.54567375612	-1.73729488850958	0.362756828411261	-4.78914455206338	1.67493798086668e-06	0.000382095976550204	NODE_1392_length_28359_cov_62.237387_33_PAL1920_LH5_1_150_sub_bin.69	5 m	J
350	38.1160407750689	-2.31595274430771	0.48306810059933	-4.79425725158496	1.63278641203376e-06	0.000382095976550204	NODE_76_length_105031_cov_66.100004_9_PAL1920_LH5_1_150_sub_bin.69	5 m	E
351	544.291267351222	1.54813655343074	0.323107724428393	4.79139443716342	1.65626155523835e-06	0.000382095976550204	NODE_2391_length_4646_cov_5.338271_2_LMG1901_190131_1_bin.12	5 m	E
352	24.6458136318523	-2.7904709128437	0.582298851022545	-4.79216283518934	1.64992901739225e-06	0.000382095976550204	NODE_6303_length_10538_cov_21.364304_5_PAL1920_LH1_2_35_A_sub_bin.24	5 m	P
353	243.233823469112	1.62094281791524	0.338725209594104	4.7854212559426	1.70629074377091e-06	0.000386894970690681	NODE_37_length_48364_cov_31.382889_33_170123_PAL_Sterivex_14_bin.3	5 m	P
354	369.268330239957	-1.35451285195687	0.283066182943624	-4.78514543090664	1.70863568981887e-06	0.000386894970690681	NODE_136_length_25193_cov_25.097382_3_depth2_bin.9	5 m	E
355	49.7291804771958	-1.97478531013769	0.412740090061474	-4.78457353111389	1.71350760873159e-06	0.000386905191269597	NODE_3412_length_16804_cov_61.069079_6_PAL1920_LH5_1_150_sub_bin.69	5 m	E
356	731.193216091326	1.52890261001274	0.319625246152264	4.78342255005849	1.72335312802486e-06	0.000387188912236539	NODE_486_length_9147_cov_33.323251_6_170123_PAL_Sterivex_14_bin.3	5 m	NU
357	399.203832439751	1.52179768380922	0.318222913008546	4.78217507790944	1.7340854249472e-06	0.000387188912236539	NODE_1_length_236708_cov_35.625152_52_170123_PAL_Sterivex_14_bin.3	5 m	K
358	118.025201089634	-1.6239408723456	0.339521574643981	-4.78302704047144	1.72674886011391e-06	0.000387188912236539	NODE_5099_length_3360_cov_17.693192_2_depth2_bin.9	5 m	S
359	315.595284594179	-1.71337098734719	0.358273145443149	-4.78230369520974	1.73297593711444e-06	0.000387188912236539	NODE_12283_length_4943_cov_54.802987_2_PAL1920_LH1_3_35_B_sub_bin.13	5 m	V
360	28.2248429883487	-2.47808317349137	0.518354891507657	-4.78066902442795	1.74712795417373e-06	0.000389017451529605	NODE_593_length_44158_cov_65.800286_29_PAL1920_LH5_1_150_sub_bin.69	5 m	H
361	159.527255502591	1.80193823642195	0.377341294302705	4.7753539398644	1.79391455994748e-06	0.000392168972995565	NODE_3051_length_6453_cov_14.887777_2_LH1_2_5_bin.3	5 m	H
362	125.886711680592	1.85533627309929	0.388576028678966	4.77470594212112	1.79970029869386e-06	0.000392168972995565	NODE_697_length_13191_cov_16.173721_5_LH1_2_5_bin.3	5 m	H
363	332.110328119968	-1.4566851952894	0.30502116874894	-4.77568557377202	1.79096043871018e-06	0.000392168972995565	NODE_184_length_20733_cov_14.738611_17_depth2_bin.9	5 m	EG
364	278.845599557728	-1.61745218210923	0.33875961265745	-4.77463110026869	1.80036968860676e-06	0.000392168972995565	NODE_814_length_7745_cov_19.691808_3_depth2_bin.9	5 m	C
365	116.199397636793	-1.69469215575764	0.354901472491301	-4.77510601424506	1.79612608444244e-06	0.000392168972995565	NODE_542_length_10159_cov_15.436758_4_depth2_bin.9	5 m	G
366	126.110240001416	-1.88919193009646	0.39560006296324	-4.77550968001744	1.79252667856999e-06	0.000392168972995565	NODE_14195_length_6733_cov_87.718778_6_PAL1920_LH5_1_150_sub_bin.69	5 m	L
367	135.393442596526	-1.74589213929541	0.365489985704924	-4.77685355982623	1.78059345718491e-06	0.000392168972995565	NODE_2239_length_21700_cov_21.680249_6_PAL1920_LH5_1_150_sub_bin.69	5 m	C
368	32.9214467402076	-2.31023471921342	0.483856756678677	-4.77462531487933	1.80042144342883e-06	0.000392168972995565	NODE_546_length_46552_cov_60.792159_17_PAL1920_LH5_1_150_sub_bin.69	5 m	Q
369	45.3892177453985	-2.4823448641646	0.520022327863335	-4.77353515639231	1.81019931982325e-06	0.000393230235984801	NODE_7950_length_9994_cov_60.860046_8_PAL1920_LH5_1_150_sub_bin.69	5 m	H
370	56.9670720933575	-2.34429377669669	0.491364149342351	-4.7709906793858	1.83322024358258e-06	0.000397154779148898	NODE_2241_length_21685_cov_53.510957_12_PAL1920_LH5_1_150_sub_bin.69	5 m	L
371	846.706858567235	1.44934044218115	0.30391532913058	4.76889548917232	1.85238722371363e-06	0.000400225485386623	NODE_9_length_114004_cov_39.524226_131_170123_PAL_Sterivex_14_bin.3	5 m	C
372	183.17910862968	1.68826493406527	0.354106417050198	4.76767675697314	1.86362471261585e-06	0.000400494449635017	NODE_22_length_68588_cov_19.987626_2_LH1_2_5_bin.3	5 m	J
373	370.381372817204	1.63239690479887	0.34237552879125	4.76785508170521	1.86197636350194e-06	0.000400494449635017	NODE_2_length_233688_cov_37.894360_59_170123_PAL_Sterivex_14_bin.3	5 m	K
374	1033.27496557515	1.500591894708	0.314828849162806	4.76637353501237	1.87571371325385e-06	0.00040201459846792	NODE_90_length_25807_cov_44.597390_17_170123_PAL_Sterivex_14_bin.3	5 m	G
375	122.64819066117	1.88357482025987	0.395368443567299	4.76410004618705	1.89698373441678e-06	0.000403606178264651	NODE_593_length_14275_cov_14.316245_8_LH1_2_5_bin.3	5 m	P
376	650.152077003209	1.40952055281397	0.29589009850883	4.76366245412538	1.90110421139049e-06	0.000403606178264651	NODE_28_length_57418_cov_36.650297_12_170123_PAL_Sterivex_14_bin.3	5 m	E
377	262.674525000362	1.5946769556185	0.334774810574334	4.76343173156518	1.90328021387807e-06	0.000403606178264651	NODE_4_length_180559_cov_30.514631_13_170123_PAL_Sterivex_14_bin.3	5 m	-
378	45.544442203328	-2.05490488796817	0.431381803566563	-4.76354095369507	1.90224981440354e-06	0.000403606178264651	NODE_21250_length_4678_cov_65.972961_5_PAL1920_LH5_3_35_A_sub_bin.18	5 m	Q
379	181.148532034971	-1.46225662704169	0.307034932154073	-4.76250899786191	1.91200669342088e-06	0.000404386893222244	NODE_393_length_12681_cov_18.568747_10_depth2_bin.9	5 m	P
380	138.674359781939	1.84534850115201	0.387517911776564	4.76196956339919	1.91712602564567e-06	0.000404402599904489	NODE_108_length_76247_cov_24.533140_57_LH1_2_35_bin.11	5 m	L
381	49.8730984587824	-2.04016476919615	0.428476488461139	-4.76143924844825	1.92217164712155e-06	0.000404402716246639	NODE_5266_length_13041_cov_59.595102_5_PAL1920_LH5_1_150_sub_bin.69	5 m	S
382	161.896708868392	1.68723557725276	0.354549819524333	4.75881098886575	1.94736680272302e-06	0.000406502677533	NODE_3_length_193859_cov_15.484118_185_LH1_2_5_bin.3	5 m	T
383	682.910842934841	1.60553065525841	0.337360196558637	4.75909924062233	1.94458813559522e-06	0.000406502677533	NODE_5_length_160813_cov_40.680495_34_170123_PAL_Sterivex_14_bin.3	5 m	-
384	505.243112710261	1.51921165431747	0.319195851430169	4.75949686535893	1.94076139363516e-06	0.000406502677533	NODE_1655_length_5828_cov_4.112420_2_LMG1901_190131_1_bin.12	5 m	E
385	1264.58103817524	1.53463499359847	0.32265883256436	4.75621566408648	1.97255739029624e-06	0.000410691572185366	NODE_14_length_96497_cov_41.204423_5_170123_PAL_Sterivex_14_bin.3	5 m	L
386	715.92431663878	1.43107085836032	0.300973305007984	4.75480992682179	1.98633206748074e-06	0.000411625531806933	NODE_37_length_48364_cov_31.382889_3_170123_PAL_Sterivex_14_bin.3	5 m	K
387	114.027836410758	-1.94637689171239	0.409357635360879	-4.75471012039758	1.98731356582353e-06	0.000411625531806933	NODE_277_length_62322_cov_48.447428_45_PAL1920_LH5_1_150_sub_bin.69	5 m	S
388	450.771892666471	1.52634274029088	0.321203628906462	4.75194737209946	2.01466817204968e-06	0.000416215905502985	NODE_61_length_32584_cov_42.705278_30_170123_PAL_Sterivex_14_bin.3	5 m	E
389	949.178025400849	1.38890919052253	0.292397784547407	4.75006742158589	2.03348839900784e-06	0.000418047142127534	NODE_154_length_18360_cov_33.308495_8_170123_PAL_Sterivex_14_bin.3	5 m	M
390	801.400864296464	1.48972918609239	0.313660057141776	4.74950237421856	2.03917803053801e-06	0.000418047142127534	NODE_1_length_236708_cov_35.625152_235_170123_PAL_Sterivex_14_bin.3	5 m	S
391	229.789534162816	1.57529358370154	0.331668503352597	4.74960259348727	2.03816777833103e-06	0.000418047142127534	NODE_4_length_180559_cov_30.514631_40_170123_PAL_Sterivex_14_bin.3	5 m	S
392	852.546648375794	1.40259716874999	0.295406703121152	4.74802079279412	2.05416922413604e-06	0.000420046164970145	NODE_4_length_180559_cov_30.514631_145_170123_PAL_Sterivex_14_bin.3	5 m	C
393	178.239687762364	-1.62964708915478	0.343671409902232	-4.74187564691047	2.11748589995408e-06	0.00043189169152295	NODE_2270_length_4660_cov_14.624756_2_depth2_bin.9	5 m	C
394	164.149416721971	-1.6714668637909	0.352587027031163	-4.74057958928582	2.1310771758105e-06	0.000432883808032294	NODE_20754_length_1949_cov_7.645723_2_depth2_bin.9	5 m	P
395	174.385363158529	-1.58392325320329	0.334134057359673	-4.74038254501635	2.13315082927164e-06	0.000432883808032294	NODE_2829_length_4237_cov_6.931133_4_depth2_bin.9	5 m	G
396	524.84648465429	1.47405916995489	0.311014177065254	4.73952404312943	2.14220816356676e-06	0.00043362404539188	NODE_417_length_10119_cov_38.957472_2_170123_PAL_Sterivex_14_bin.3	5 m	K
397	58.8623314496807	-2.05722267528495	0.434200355093118	-4.73795714617452	2.15883449035618e-06	0.000434793605723545	NODE_55_length_113101_cov_59.070644_22_PAL1920_LH5_1_150_sub_bin.69	5 m	E
398	38.2104515352861	-2.27981808428305	0.481141776301582	-4.73834989305533	2.15465545680622e-06	0.000434793605723545	NODE_546_length_46552_cov_60.792159_37_PAL1920_LH5_1_150_sub_bin.69	5 m	S
399	132.358219196118	-1.89524346536092	0.400069890285333	-4.73728093861105	2.16604794018331e-06	0.00043515305962209	NODE_13074_length_2342_cov_15.359423_2_depth2_bin.9	5 m	E
400	285.292705387259	1.56255625214665	0.329933074869244	4.73597941875307	2.17999711978436e-06	0.000435828930889837	NODE_21_length_69907_cov_18.274037_73_LH1_2_5_bin.3	5 m	M
401	746.66509615059	1.3827103304329	0.291960345503364	4.73595250769071	2.18028645034587e-06	0.000435828930889837	NODE_3_length_200913_cov_30.428118_134_170123_PAL_Sterivex_14_bin.3	5 m	F
402	240.600855682589	1.65486515878019	0.349537659202414	4.73444023901834	2.19660479403663e-06	0.000436911779355803	NODE_66_length_41020_cov_14.249969_13_LH1_2_5_bin.3	5 m	L
403	99.6563387967551	-1.65677802140482	0.34990831041802	-4.73489189046563	2.19171894300222e-06	0.000436911779355803	NODE_594_length_9528_cov_6.058693_2_depth2_bin.9	5 m	C
404	212.412842553452	-1.48646162371355	0.3140214224994	-4.73363126592547	2.20538221754138e-06	0.000437571850974461	NODE_59_length_38187_cov_15.606262_28_depth2_bin.9	5 m	E
405	211.470249262173	-1.59330833451518	0.336725895931508	-4.73176656077342	2.22574290076963e-06	0.000440521233184919	NODE_621_length_9278_cov_17.906972_5_depth2_bin.9	5 m	E
406	1543.68658037108	1.36641686975435	0.288852351899965	4.7305028356756	2.23964398234132e-06	0.000442042459873925	NODE_9_length_114004_cov_39.524226_57_170123_PAL_Sterivex_14_bin.3	5 m	M
407	767.549957112181	1.41095579590108	0.29830226983809	4.72995326742539	2.2457152562691e-06	0.000442042459873925	NODE_5_length_160813_cov_40.680495_49_170123_PAL_Sterivex_14_bin.3	5 m	J
408	46.5058364753723	-2.02405670440824	0.427957985804451	-4.72956872297532	2.24997284898028e-06	0.000442042459873925	NODE_911_length_35861_cov_61.384014_1_PAL1920_LH5_1_150_sub_bin.69	5 m	C
409	148.917269896036	1.62767338958823	0.344257017839324	4.72807613278031	2.26657203082477e-06	0.000442482903531062	NODE_5_length_232282_cov_9.703786_102_LH3_2_200_bin.94	5 m	C
410	122.090404117556	1.79659995006785	0.380040944011215	4.72738524198285	2.27429522012522e-06	0.000442482903531062	NODE_50_length_48752_cov_17.501530_16_LH1_2_5_bin.3	5 m	C
411	208.646127412842	-1.71577034522739	0.362935160375711	-4.72748450012729	2.27318410105252e-06	0.000442482903531062	NODE_55_length_39937_cov_9.728123_11_depth2_bin.9	5 m	L
412	145.425568491831	-1.63311521205944	0.345364504606146	-4.72867127420012	2.25993938124543e-06	0.000442482903531062	NODE_239_length_17746_cov_14.717144_8_depth2_bin.9	5 m	S
413	191.509957337161	-1.49419161253575	0.316140736545046	-4.72634950138051	2.28592070096573e-06	0.000442596211468626	NODE_786_length_7905_cov_12.325096_7_depth2_bin.9	5 m	E
414	45.0891592975903	-2.11262452833568	0.446978795938783	-4.72645357571955	2.28474996377675e-06	0.000442596211468626	NODE_1617_length_26068_cov_63.734825_8_PAL1920_LH5_1_150_sub_bin.69	5 m	M
415	758.336915130898	1.50071200135593	0.317613279523666	4.72496617146045	2.30153666131977e-06	0.000443544408033664	NODE_37_length_48364_cov_31.382889_38_170123_PAL_Sterivex_14_bin.3	5 m	L
416	62.7584290510165	-2.06753086556326	0.437578648488808	-4.72493544349923	2.30188469949355e-06	0.000443544408033664	NODE_4183_length_14956_cov_67.516207_3_PAL1920_LH5_1_150_sub_bin.69	5 m	K
417	861.605020904002	1.49544017331176	0.316622298250607	4.72310441044211	2.32271524341965e-06	0.000446484912426935	NODE_22_length_69872_cov_33.895140_69_170123_PAL_Sterivex_14_bin.3	5 m	S
418	508.526917249475	1.48916041544903	0.315446889345736	4.72079600638219	2.34923456148747e-06	0.000448357009475507	NODE_377_length_10691_cov_35.815814_1_170123_PAL_Sterivex_14_bin.3	5 m	-
419	227.463354862081	-1.48215226142912	0.313902248673002	-4.72170004418511	2.33881438086773e-06	0.000448357009475507	NODE_2058_length_4870_cov_15.137487_4_depth2_bin.9	5 m	C
420	120.992153899795	-1.93553030639313	0.409996708854071	-4.72084352043429	2.34868579385879e-06	0.000448357009475507	NODE_2012_length_23141_cov_63.430304_19_PAL1920_LH5_1_150_sub_bin.69	5 m	J
421	607.612894465255	1.38785900855071	0.294214485563052	4.71716749736065	2.39150797269844e-06	0.000449639674322081	NODE_3_length_200913_cov_30.428118_25_170123_PAL_Sterivex_14_bin.3	5 m	M
422	309.476758708998	-1.52864280403866	0.324009992615323	-4.71788783950724	2.38305805216167e-06	0.000449639674322081	NODE_594_length_9528_cov_6.058693_3_depth2_bin.9	5 m	C
423	401.181800398001	-1.47228409338926	0.31209493647142	-4.71742383915314	2.38849768259334e-06	0.000449639674322081	NODE_87_length_31469_cov_20.706086_5_depth2_bin.9	5 m	J
424	80.011254306907	-1.82048417019542	0.38595323258249	-4.7168517232365	2.39522119982445e-06	0.000449639674322081	NODE_186_length_73279_cov_64.824839_54_PAL1920_LH5_1_150_sub_bin.69	5 m	CH
425	55.5872854874163	-2.14421674618279	0.454337871420042	-4.71943212543783	2.36503940948807e-06	0.000449639674322081	NODE_9_length_217214_cov_55.750381_43_PAL1920_LH5_1_150_sub_bin.69	5 m	C
426	499.209076845216	1.60339027668165	0.339764082366163	4.71912824191252	2.36857473638602e-06	0.000449639674322081	NODE_1244_length_6890_cov_5.181858_1_LMG1901_190131_1_bin.12	5 m	C
427	31.0085278091461	-2.56700220328436	0.544105309509417	-4.71784075328883	2.38360951684711e-06	0.000449639674322081	NODE_55_length_60400_cov_45.800563_35_LMG2001_200120_16_bin.28	5 m	S
428	48.482858888948	-2.08373738071379	0.441814395440016	-4.71631844100177	2.40150470243007e-06	0.000449765920414462	NODE_2807_length_18935_cov_65.288877_16_PAL1920_LH5_1_150_sub_bin.69	5 m	H
429	206.830596466696	1.71591789755927	0.364049095246374	4.71342442534571	2.43588093240145e-06	0.000455140661490525	NODE_128_length_30831_cov_10.477352_26_depth1_bin.10	5 m	L
430	163.512459502118	1.80545748957177	0.383167547352915	4.71192694173774	2.45385358392304e-06	0.000457432547860705	NODE_16740_length_1687_cov_2.686275_2_LMG1901_190131_1_bin.12	5 m	NU
431	649.451192820749	1.50783768042778	0.320219539769031	4.70876224953467	2.49225563004813e-06	0.000458250249036845	NODE_74_length_29019_cov_30.872497_25_170123_PAL_Sterivex_14_bin.3	5 m	H
432	911.448965686566	1.45197723089428	0.308557500110857	4.70569417490296	2.53003559717005e-06	0.000458250249036845	NODE_31_length_55474_cov_35.213104_18_170123_PAL_Sterivex_14_bin.3	5 m	-
433	1059.49288484439	1.53285579710743	0.325447214521915	4.70999820772537	2.47718969833958e-06	0.000458250249036845	NODE_90_length_25807_cov_44.597390_22_170123_PAL_Sterivex_14_bin.3	5 m	C
434	662.572242016918	1.44316273596251	0.306697598494271	4.70549082564618	2.53255895011505e-06	0.000458250249036845	NODE_60_length_33283_cov_33.245155_32_170123_PAL_Sterivex_14_bin.3	5 m	Q
435	294.058597578288	-1.36931363636239	0.290931635873778	-4.70665086747896	2.51819638679565e-06	0.000458250249036845	NODE_427_length_11932_cov_10.403385_6_depth2_bin.9	5 m	L
436	59.5511140781799	-2.09868977429207	0.445955399897004	-4.70605305996244	2.52558809353967e-06	0.000458250249036845	NODE_2807_length_18935_cov_65.288877_11_PAL1920_LH5_1_150_sub_bin.69	5 m	C
437	122.526661057977	-1.69389101494346	0.359890057391762	-4.7066902242858	2.51771048121095e-06	0.000458250249036845	NODE_75526_length_2255_cov_63.457727_2_PAL1920_LH5_1_150_sub_bin.69	5 m	C
438	71.1191730409833	-1.88015069370133	0.399420436296157	-4.70719703562504	2.51146134150426e-06	0.000458250249036845	NODE_5973_length_12054_cov_60.647137_11_PAL1920_LH5_1_150_sub_bin.69	5 m	C
439	52.7843367261513	-2.05358242947956	0.436329681273388	-4.70649263072447	2.52015091237051e-06	0.000458250249036845	NODE_76_length_105031_cov_66.100004_92_PAL1920_LH5_1_150_sub_bin.69	5 m	E
440	50.7604079947922	-2.25963716607361	0.480060288269521	-4.70698622920666	2.51405883882228e-06	0.000458250249036845	NODE_333_length_57653_cov_65.281451_37_PAL1920_LH5_1_150_sub_bin.69	5 m	P
441	61.8103623385981	-1.99558825673972	0.423628499597051	-4.71070350233256	2.46863160542644e-06	0.000458250249036845	NODE_2371_length_21009_cov_51.677055_8_PAL1920_LH5_1_150_sub_bin.69	5 m	G
442	102.392890584916	-1.92146924822146	0.408113758994643	-4.70817071434899	2.49949733809291e-06	0.000458250249036845	NODE_186_length_73279_cov_64.824839_33_PAL1920_LH5_1_150_sub_bin.69	5 m	S
443	24.942009594218	-2.50083060575687	0.531330918377679	-4.70672893155305	2.51723268273376e-06	0.000458250249036845	NODE_3512_length_16561_cov_52.611475_3_PAL1920_LH5_1_150_sub_bin.69	5 m	M
444	158.07078183963	1.76775282655161	0.375719430718372	4.70498111628585	2.53889453455674e-06	0.00045836195518243	NODE_364_length_18128_cov_16.021524_4_LH1_2_5_bin.3	5 m	M
445	1621.63600415168	1.37082914225238	0.291421427508793	4.70394079793951	2.55187272743876e-06	0.000458664937188245	NODE_1_length_236708_cov_35.625152_65_170123_PAL_Sterivex_14_bin.3	5 m	MO
446	509.281615122848	1.45600708238406	0.309529968713983	4.70392927842623	2.55201679166094e-06	0.000458664937188245	NODE_3_length_200913_cov_30.428118_183_170123_PAL_Sterivex_14_bin.3	5 m	K
447	225.932929734224	-1.59457734338116	0.339134874024358	-4.70189728487383	2.57755162485682e-06	0.000462217859385398	NODE_1916_length_5045_cov_13.338477_3_depth2_bin.9	5 m	H
448	659.85350233416	1.4902214478496	0.317136708528202	4.69898755891602	2.61454378751336e-06	0.000467208228194772	NODE_409_length_10204_cov_33.415706_11_170123_PAL_Sterivex_14_bin.3	5 m	D
449	987.079115980706	1.39356862808292	0.296580138420848	4.69879283050787	2.61703753161821e-06	0.000467208228194772	NODE_61_length_32584_cov_42.705278_3_170123_PAL_Sterivex_14_bin.3	5 m	E
450	162.737029607656	1.68983670989097	0.359843975933699	4.69602611939326	2.65271635491991e-06	0.000468018561339599	NODE_184_length_26415_cov_12.235850_15_LH1_2_5_bin.3	5 m	MU
451	181.628576442644	1.62863941311097	0.346834389029602	4.69572644646828	2.65660876530748e-06	0.000468018561339599	NODE_20_length_71231_cov_17.653816_30_LH1_2_5_bin.3	5 m	G
452	637.55253901538	1.43922436223183	0.306495249045762	4.69574770477747	2.65633246351931e-06	0.000468018561339599	NODE_110_length_21788_cov_32.735057_21_170123_PAL_Sterivex_14_bin.3	5 m	E
453	404.699695142573	1.44262806412764	0.307191347127609	4.6961871732942	2.65062670984785e-06	0.000468018561339599	NODE_3_length_200913_cov_30.428118_152_170123_PAL_Sterivex_14_bin.3	5 m	S
454	287.671646263317	-1.53903938337069	0.327674256873883	-4.69685778203517	2.64194265560921e-06	0.000468018561339599	NODE_876_length_7487_cov_7.997982_3_depth2_bin.9	5 m	E
455	294.845376739704	-1.41327919145616	0.300935538208655	-4.69628545657592	2.64935227845767e-06	0.000468018561339599	NODE_26_length_54011_cov_19.849544_44_depth2_bin.9	5 m	KQ
456	337.664754564271	1.48365183320196	0.316071884154041	4.69403293232777	2.67870881404778e-06	0.000469088378251445	NODE_8594_length_3503_cov_3.382831_1_LMG2001_200120_17_bin.42	5 m	M
457	213.919423663238	-1.57318785500677	0.335097121605053	-4.69472207780089	2.6696943838564e-06	0.000469088378251445	NODE_57_length_38495_cov_18.197737_24_depth2_bin.9	5 m	H
458	54.5333229103384	-2.00829138842629	0.427849851976211	-4.69391628663681	2.68023749643406e-06	0.000469088378251445	NODE_76_length_105031_cov_66.100004_31_PAL1920_LH5_1_150_sub_bin.69	5 m	G
459	1271.70928176895	1.39472481631805	0.297239425188745	4.69226050828355	2.7020275467101e-06	0.00046982456418479	NODE_1_length_236708_cov_35.625152_166_170123_PAL_Sterivex_14_bin.3	5 m	M
460	763.678875273733	1.47567058664747	0.314484772656927	4.69234352487167	2.7009310116426e-06	0.00046982456418479	NODE_108_length_21899_cov_44.936047_16_170123_PAL_Sterivex_14_bin.3	5 m	S
461	91.7371664053432	-1.68825340210261	0.359741566783879	-4.69296172025863	2.69277892021964e-06	0.00046982456418479	NODE_6144_length_11834_cov_63.313609_2_PAL1920_LH5_1_150_sub_bin.69	5 m	O
462	1161.09453714615	1.38327219957032	0.294871339656715	4.69110426662933	2.71734439403929e-06	0.000471465134063639	NODE_20_length_72093_cov_26.144049_29_170123_PAL_Sterivex_14_bin.3	5 m	Q
463	1164.81552386484	1.37720334015288	0.293701659995982	4.68912344646509	2.74377835616804e-06	0.000471783967611304	NODE_76_length_28864_cov_39.969523_24_170123_PAL_Sterivex_14_bin.3	5 m	K
464	447.91812853282	1.47066168552009	0.313583571308924	4.68985565596254	2.73397842912065e-06	0.000471783967611304	NODE_69_length_29578_cov_30.688345_25_170123_PAL_Sterivex_14_bin.3	5 m	C
465	102.167082618886	-1.67224285850172	0.356649021819142	-4.68876333929698	2.74861040538036e-06	0.000471783967611304	NODE_1107_length_6605_cov_7.366107_2_depth2_bin.9	5 m	P
466	135.570905536264	-1.59813461507942	0.340789785902082	-4.68950268227408	2.73869844516066e-06	0.000471783967611304	NODE_59_length_38187_cov_15.606262_18_depth2_bin.9	5 m	I
467	205.195290354544	-1.90112947674118	0.405448944297634	-4.68894913522228	2.74611630911515e-06	0.000471783967611304	NODE_10941_length_8020_cov_60.073195_4_PAL1920_LH5_1_150_sub_bin.69	5 m	H
468	585.066480185295	1.55860160189538	0.332599160260191	4.68612608846063	2.78424772293733e-06	0.00047446187192869	NODE_69_length_29578_cov_30.688345_32_170123_PAL_Sterivex_14_bin.3	5 m	S
469	669.737688937678	1.38698264992025	0.295993284212114	4.6858585106489	2.78788819180136e-06	0.00047446187192869	NODE_17_length_87514_cov_32.909100_57_170123_PAL_Sterivex_14_bin.3	5 m	S
470	222.40949757225	-1.51483265175624	0.323260262539533	-4.68610846212804	2.78448739356615e-06	0.00047446187192869	NODE_178_length_21502_cov_22.540822_6_depth2_bin.9	5 m	H
471	121.805849816589	-1.60365065831909	0.342230996928191	-4.68587203588569	2.78770406772501e-06	0.00047446187192869	NODE_4545_length_14263_cov_62.942075_13_PAL1920_LH5_1_150_sub_bin.69	5 m	S
472	98.1079889491021	2.00821402461964	0.428671085507599	4.68474336738076	2.80310926305606e-06	0.000475035163441961	NODE_2091_length_25145_cov_6.744161_22_PAL1920_LH3_1_75_A_sub_bin.50	5 m	O
473	52.1760586343057	-2.16769447775097	0.462692266182424	-4.68495939133835	2.80015444505141e-06	0.000475035163441961	NODE_76_length_105031_cov_66.100004_93_PAL1920_LH5_1_150_sub_bin.69	5 m	L
474	350.120353989257	-1.59030125845237	0.339545270549727	-4.68362070211629	2.81851354003058e-06	0.000475634543877413	NODE_552_length_10070_cov_35.289266_4_depth2_bin.9	5 m	H
475	111.114072020552	-1.66282991636679	0.355023020397473	-4.68372421175712	2.81708987457821e-06	0.000475634543877413	NODE_669_length_8757_cov_10.404964_10_depth2_bin.9	5 m	C
476	48.8153570496889	-2.16103134538072	0.461496290793002	-4.68266243628386	2.83172629270601e-06	0.000476860328089765	NODE_3122_length_17755_cov_61.081243_3_PAL1920_LH5_1_150_sub_bin.69	5 m	O
477	490.87384586163	1.50530113524655	0.321619721651886	4.68037571674743	2.86349658359729e-06	0.000478559774674968	NODE_27_length_57706_cov_34.202269_32_170123_PAL_Sterivex_14_bin.3	5 m	S
478	371.892383557006	1.53252150023656	0.327446598794675	4.68021810541853	2.86569889273665e-06	0.000478559774674968	NODE_3_length_200913_cov_30.428118_77_170123_PAL_Sterivex_14_bin.3	5 m	I
479	94.482597785559	-1.75489254591721	0.374918462969845	-4.68073119690122	2.85853540602248e-06	0.000478559774674968	NODE_1389_length_28382_cov_62.788541_8_PAL1920_LH5_1_150_sub_bin.69	5 m	P
480	24.0253567131419	-2.6385834808156	0.56372605656933	-4.68061295032776	2.8601847711754e-06	0.000478559774674968	NODE_576_length_43166_cov_24.300086_3_PAL1920_LH1_2_35_A_sub_bin.24	5 m	E
481	390.351490467857	1.58179784069451	0.338043418744263	4.67927417895146	2.87892246471104e-06	0.000479768538308331	NODE_1_length_236708_cov_35.625152_118_170123_PAL_Sterivex_14_bin.3	5 m	K
482	1362.2659500401	1.47088437800225	0.314433154559252	4.67789212643311	2.89838945909467e-06	0.000482010585606038	NODE_5598_length_6843_cov_4.866824_7_LMG2001_200120_21_bin.41	5 m	L
483	121.69980414244	1.75856138854021	0.37618671908351	4.67470354302919	2.94378546248244e-06	0.000487537097317494	NODE_826_length_12196_cov_13.932296_5_LH1_2_5_bin.3	5 m	L
484	44.2475263842562	-2.28799037789456	0.489417536966778	-4.6749252020568	2.94060775649254e-06	0.000487537097317494	NODE_7950_length_9994_cov_60.860046_6_PAL1920_LH5_1_150_sub_bin.69	5 m	C
485	688.154391185205	1.45731031085454	0.311888493731635	4.6725363075064	2.97502904776512e-06	0.000491695625589189	NODE_1_length_236708_cov_35.625152_114_170123_PAL_Sterivex_14_bin.3	5 m	S
486	414.409749636671	1.57890410973497	0.338112775864784	4.66975584018272	3.015579304256e-06	0.000491842094861373	NODE_3_length_193859_cov_15.484118_52_LH1_2_5_bin.3	5 m	H
487	138.029612705541	1.78698564486555	0.382962379457933	4.66621720753604	3.06795388396275e-06	0.000491842094861373	NODE_410_length_16934_cov_17.515078_7_LH1_2_5_bin.3	5 m	U
488	119.232840895796	1.86065655594786	0.398683096840872	4.66700637847838	3.05619846166238e-06	0.000491842094861373	NODE_115_length_32799_cov_16.493617_10_LH1_2_5_bin.3	5 m	I
489	970.949431520373	1.3859219550754	0.297009331273572	4.66625728266715	3.06735588431613e-06	0.000491842094861373	NODE_3_length_200913_cov_30.428118_146_170123_PAL_Sterivex_14_bin.3	5 m	O
490	904.317244928018	1.36025347419068	0.29148506406607	4.6666318171361	3.06177249767206e-06	0.000491842094861373	NODE_520_length_8855_cov_36.992614_3_170123_PAL_Sterivex_14_bin.3	5 m	K
491	844.55091851258	1.36726427948117	0.292820236000601	4.6692957363724	3.02234037116779e-06	0.000491842094861373	NODE_26_length_60847_cov_40.004293_45_170123_PAL_Sterivex_14_bin.3	5 m	K
492	543.512880791235	-1.46702336338876	0.314353448383178	-4.66679583422461	3.05933047757627e-06	0.000491842094861373	NODE_236_length_17802_cov_18.322702_11_depth2_bin.9	5 m	L
493	190.791065446296	-1.4560363775999	0.311841589737894	-4.66915390863583	3.02442741143178e-06	0.000491842094861373	NODE_184_length_20733_cov_14.738611_10_depth2_bin.9	5 m	H
494	198.855536063962	-1.4255476081052	0.30541114468808	-4.66763454084537	3.0468723067348e-06	0.000491842094861373	NODE_1358_length_5921_cov_10.738323_2_depth2_bin.9	5 m	M
495	182.706380359347	-1.71832085709421	0.368073098915934	-4.66842282730004	3.03520745597063e-06	0.000491842094861373	NODE_949_length_7138_cov_11.646901_3_depth2_bin.9	5 m	H
496	50.8758863685542	-1.95404322963703	0.418350753949772	-4.6708251656973	2.99992193640425e-06	0.000491842094861373	NODE_229_length_67257_cov_66.485789_18_PAL1920_LH5_1_150_sub_bin.69	5 m	M
497	53.9654879845453	-1.93205164659947	0.413642754372693	-4.67082192586574	2.99996925693474e-06	0.000491842094861373	NODE_1942_length_23667_cov_67.210825_5_PAL1920_LH5_1_150_sub_bin.69	5 m	CH
498	39.7136760860474	-2.18328878925154	0.467593632430527	-4.66920128467729	3.02373010417633e-06	0.000491842094861373	NODE_160_length_78609_cov_16.185758_24_PAL1920_LH1_2_35_A_sub_bin.24	5 m	D
499	19.7085194410426	-2.7960850629984	0.598737084140252	-4.66997140658724	3.01241662403339e-06	0.000491842094861373	NODE_1538_length_25610_cov_25.707455_13_PAL1920_LH1_2_35_A_sub_bin.24	5 m	E
500	138.93220532995	-1.63854418384922	0.350972603994661	-4.66858143684099	3.03286557758962e-06	0.000491842094861373	NODE_5781_length_11198_cov_4.734901_7_PAL1920_LH1_2_35_A_sub_bin.49	5 m	P
501	223.999384234054	1.63680876728882	0.350918702987525	4.66435317739964	3.09589278811967e-06	0.00049445963877547	NODE_298_length_19953_cov_17.513318_5_LH1_2_5_bin.3	5 m	M
502	56.8599753510847	-1.85715254358236	0.398162759802442	-4.66430498046536	3.09661841195247e-06	0.00049445963877547	NODE_1669_length_25700_cov_62.183973_14_PAL1920_LH5_1_150_sub_bin.69	5 m	L
503	863.003724305699	1.42956110723201	0.306638070071972	4.66204704098376	3.13079603121392e-06	0.000498923157594524	NODE_69_length_29578_cov_30.688345_28_170123_PAL_Sterivex_14_bin.3	5 m	E
504	172.44965029001	-1.6075488634973	0.344862650475976	-4.66141770144889	3.14038641425841e-06	0.00049945852022644	NODE_512_length_10438_cov_10.322739_5_depth2_bin.9	5 m	E
505	93.1318028949922	2.10498938992107	0.451809760657144	4.65901707581399	3.17722848836055e-06	0.000499506507356933	NODE_3726_length_15003_cov_63.089109_6_PAL1920_LH1_2_75_A_sub_bin.68	5 m	H
506	265.442413614708	1.55506645072144	0.333768939086051	4.65911074583402	3.17578320723616e-06	0.000499506507356933	NODE_404_length_17040_cov_15.387106_1_LH1_2_5_bin.3	5 m	M
507	606.758701158844	1.54241713580212	0.331072906744263	4.65884433422866	3.1798954584933e-06	0.000499506507356933	NODE_255_length_13307_cov_21.207214_4_170123_PAL_Sterivex_14_bin.3	5 m	T
508	853.629231915192	1.39974065502903	0.300318796034457	4.66084931583311	3.14907214471799e-06	0.000499506507356933	NODE_154_length_18360_cov_33.308495_12_170123_PAL_Sterivex_14_bin.3	5 m	M
509	367.153024430056	1.56524048443126	0.335968923964035	4.65888471458395	3.17927183095914e-06	0.000499506507356933	NODE_5_length_160813_cov_40.680495_36_170123_PAL_Sterivex_14_bin.3	5 m	J
510	266.686541643221	-1.57934006782092	0.338951777400311	-4.65948306845926	3.17004468938991e-06	0.000499506507356933	NODE_814_length_7745_cov_19.691808_5_depth2_bin.9	5 m	M
511	38.7282239192981	-2.15196355212503	0.461937618932202	-4.65855878354188	3.18430880585085e-06	0.000499506507356933	NODE_277_length_62322_cov_48.447428_42_PAL1920_LH5_1_150_sub_bin.69	5 m	C
512	184.951429171916	-1.848771656909	0.397029491370317	-4.65650964750277	3.21615215687675e-06	0.000503516258966653	NODE_1465_length_5719_cov_10.517126_4_depth2_bin.9	5 m	Q
513	25.66988621646	-2.55631279878695	0.549107568577297	-4.65539530881024	3.2335968357035e-06	0.000505260536367099	NODE_800_length_38079_cov_65.724569_6_PAL1920_LH5_1_150_sub_bin.69	5 m	M
514	253.528024252561	1.55556141315745	0.334176495911207	4.65490970247881	3.24122723351736e-06	0.000505467495300164	NODE_159_length_27628_cov_16.855039_8_LH1_2_5_bin.3	5 m	I
515	59.4759388500527	2.42674039997402	0.521541537761848	4.65301461967568	3.27117045381437e-06	0.000508712207922872	NODE_3000_length_17091_cov_56.098791_15_PAL1920_LH1_2_75_A_sub_bin.68	5 m	G
516	97.2579799072734	1.82850095706719	0.393042738730655	4.65216826794051	3.28462875369038e-06	0.000508712207922872	NODE_11_length_93983_cov_18.963483_82_LH1_2_5_bin.3	5 m	K
517	1525.18219422531	1.40357066517344	0.30176306995825	4.65123404718685	3.29954596414548e-06	0.000508712207922872	NODE_5_length_160813_cov_40.680495_90_170123_PAL_Sterivex_14_bin.3	5 m	S
518	1187.41081557968	1.49526214510635	0.321542912358953	4.65027244462203	3.31496824195398e-06	0.000508712207922872	NODE_179_length_16894_cov_33.979809_16_170123_PAL_Sterivex_14_bin.3	5 m	P
519	511.02441307861	1.53568491325548	0.330270048981863	4.64978558603663	3.32280286615224e-06	0.000508712207922872	NODE_9_length_114004_cov_39.524226_136_170123_PAL_Sterivex_14_bin.3	5 m	T
520	356.172523082343	1.4466477810355	0.311097926757484	4.65013636096401	3.31715634127603e-06	0.000508712207922872	NODE_3_length_200913_cov_30.428118_14_170123_PAL_Sterivex_14_bin.3	5 m	L
521	232.12580350791	-1.42584620990582	0.306581177804	-4.65079500352555	3.30657883432849e-06	0.000508712207922872	NODE_3283_length_3991_cov_11.020071_1_depth2_bin.9	5 m	C
522	257.608964747142	-1.54652304877201	0.332576583765649	-4.6501260890387	3.31732156054196e-06	0.000508712207922872	NODE_665_length_8793_cov_19.716754_3_depth2_bin.9	5 m	E
523	77.8535616176096	-1.73083438658778	0.372032107665272	-4.65237905795235	3.28127190957757e-06	0.000508712207922872	NODE_569_length_9945_cov_13.160566_8_depth2_bin.9	5 m	S
524	19.7797582696957	-2.77405904126983	0.59667126258988	-4.64922515160006	3.33184347363342e-06	0.000508712207922872	NODE_12949_length_6138_cov_16.578991_4_PAL1920_LH1_2_35_A_sub_bin.24	5 m	J
525	468.46279033244	-1.43077287912882	0.307722820466269	-4.64955077742001	3.32658779715889e-06	0.000508712207922872	NODE_1707_length_24176_cov_7.222959_1_PAL1920_LH1_2_35_A_sub_bin.49	5 m	C
526	1315.79540713886	1.40514910107219	0.302267740912706	4.64869025331417	3.34049414490374e-06	0.000509063364386301	NODE_47_length_39125_cov_46.594369_31_170123_PAL_Sterivex_14_bin.3	5 m	L
527	1031.83295708291	1.38268668933806	0.297489954784101	4.64784328715075	3.35423582151905e-06	0.000510000244754016	NODE_4_length_180559_cov_30.514631_49_170123_PAL_Sterivex_14_bin.3	5 m	L
528	99.0669515249371	-1.97681726059324	0.425383859679971	-4.64713743977136	3.36572930306238e-06	0.000510000244754016	NODE_1465_length_5719_cov_10.517126_2_depth2_bin.9	5 m	S
529	33.8438545726283	-2.29787343674535	0.494450915694343	-4.64732365500529	3.36269345366654e-06	0.000510000244754016	NODE_183_length_73451_cov_62.415990_43_PAL1920_LH5_1_150_sub_bin.69	5 m	H
530	192.459581844079	1.78688021057769	0.384826926966222	4.64333466648119	3.42830351377051e-06	0.000510544721509118	NODE_1420_length_18720_cov_5.604608_1_LMG2001_200115_16_bin.83	5 m	L
531	183.328767362675	1.65171816863491	0.355521444343888	4.6459030669251	3.38591972447467e-06	0.000510544721509118	NODE_282_length_20682_cov_14.500945_17_LH1_2_5_bin.3	5 m	T
532	87.5983691253579	2.10275736753426	0.452698431950946	4.64494069147144	3.4017416577858e-06	0.000510544721509118	NODE_244_length_22360_cov_16.654069_3_LH1_2_5_bin.3	5 m	E
533	826.717910171631	1.52127090758169	0.327559930552749	4.64425213735569	3.41310531524505e-06	0.000510544721509118	NODE_4_length_180559_cov_30.514631_38_170123_PAL_Sterivex_14_bin.3	5 m	V
534	1163.23684597291	1.45247735846567	0.312840960281728	4.64286184634405	3.43616124930446e-06	0.000510544721509118	NODE_17_length_87514_cov_32.909100_42_170123_PAL_Sterivex_14_bin.3	5 m	G
535	986.041202123108	1.45785304523548	0.313925349916925	4.64394814124211	3.4181339366434e-06	0.000510544721509118	NODE_25_length_63197_cov_48.940594_37_170123_PAL_Sterivex_14_bin.3	5 m	S
536	461.934674388072	1.43719339925501	0.309419336302915	4.64480796975153	3.40392922435974e-06	0.000510544721509118	NODE_74_length_29019_cov_30.872497_11_170123_PAL_Sterivex_14_bin.3	5 m	GM
537	799.701887084961	1.47909640128281	0.318545716336788	4.64327826565091	3.42923992583436e-06	0.000510544721509118	NODE_2_length_233688_cov_37.894360_230_170123_PAL_Sterivex_14_bin.3	5 m	OU
538	453.245938500657	-1.3756323629779	0.29619830962203	-4.64429511678611	3.41239493379147e-06	0.000510544721509118	NODE_336_length_13879_cov_21.658999_5_depth2_bin.9	5 m	L
539	152.781773536787	-1.81240635994191	0.390380331777271	-4.6426682197093	3.43938408661548e-06	0.000510544721509118	NODE_318_length_14433_cov_11.610655_16_depth2_bin.9	5 m	U
540	75.8500000218491	-1.87707992505397	0.404031813970859	-4.64587158769967	3.38643614039874e-06	0.000510544721509118	NODE_333_length_57653_cov_65.281451_41_PAL1920_LH5_1_150_sub_bin.69	5 m	J
541	223.76059534731	1.68776487062877	0.363702069055966	4.64051490003776	3.47542114306101e-06	0.000511680807254011	NODE_109_length_33953_cov_23.104814_14_LH1_2_5_bin.3	5 m	I
542	299.118513723643	1.50305246674126	0.3238329671827	4.64144364243579	3.45983391636497e-06	0.000511680807254011	NODE_69_length_29578_cov_30.688345_27_170123_PAL_Sterivex_14_bin.3	5 m	S
543	40.0662091965913	-2.20146991723562	0.474423546385697	-4.64030492164034	3.47895456415374e-06	0.000511680807254011	NODE_3297_length_17149_cov_63.272727_6_PAL1920_LH5_1_150_sub_bin.69	5 m	S
544	127.927349987312	-1.59602290693664	0.343886899372263	-4.64112738766742	3.46513412674234e-06	0.000511680807254011	NODE_6144_length_11834_cov_63.313609_7_PAL1920_LH5_1_150_sub_bin.69	5 m	C
545	823.597010149479	1.55294518251406	0.334658612552728	4.64038612563536	3.47758769192047e-06	0.000511680807254011	NODE_1984_length_5186_cov_4.942117_2_LMG1901_190131_1_bin.12	5 m	U
546	254.010898990104	1.63183264838034	0.351709916360517	4.63971179791145	3.48895399788146e-06	0.000511942908681125	NODE_364_length_18128_cov_16.021524_5_LH1_2_5_bin.3	5 m	M
547	804.578729991842	1.40809425487961	0.303505082089768	4.63944209824842	3.4935099559442e-06	0.000511942908681125	NODE_92_length_25542_cov_38.224899_25_170123_PAL_Sterivex_14_bin.3	5 m	C
548	151.005724299314	-1.52791404701803	0.329364669114423	-4.63897372819676	3.50143555394955e-06	0.000512168013017314	NODE_152_length_23568_cov_11.702080_16_depth2_bin.9	5 m	M
549	314.669363057816	1.49361450864555	0.322036582142325	4.63802745237633	3.51750074556853e-06	0.000512547972898414	NODE_3_length_200913_cov_30.428118_29_170123_PAL_Sterivex_14_bin.3	5 m	Q
550	312.276770948309	-1.40024824288337	0.301891024074375	-4.63825728895604	3.51359225920562e-06	0.000512547972898414	NODE_2522_length_4448_cov_8.215115_2_depth2_bin.9	5 m	L
551	153.833229960108	-1.58127134088538	0.34096084902911	-4.63769182118142	3.52321581210891e-06	0.000512547972898414	NODE_1617_length_26068_cov_63.734825_3_PAL1920_LH5_1_150_sub_bin.69	5 m	E
552	77.352302261607	2.00999552990915	0.433540194014182	4.63623801820645	3.54807387200705e-06	0.000515229176507865	NODE_3_length_193859_cov_15.484118_118_LH1_2_5_bin.3	5 m	S
553	170.672389267082	-1.56910020359827	0.338686272053883	-4.63290169419278	3.60575784864097e-06	0.000522658838393061	NODE_9_length_217214_cov_55.750381_161_PAL1920_LH5_1_150_sub_bin.69	5 m	D
554	67.1293088346929	-2.13521662144867	0.460975266288798	-4.63195485223924	3.62229155364485e-06	0.000524107664904448	NODE_4165_length_15002_cov_66.734395_6_PAL1920_LH5_1_150_sub_bin.69	5 m	G
555	300.23616067392	1.5891119289833	0.343110735330646	4.63148414010398	3.63053812976883e-06	0.000524174708771818	NODE_10_length_122045_cov_12.972317_100_LH5_3_35_bin.17	5 m	C
556	133.504138580012	1.87939741079884	0.405813729296153	4.63118242465201	3.63583345489072e-06	0.000524174708771818	NODE_5119_length_12241_cov_47.194321_6_PAL1920_LH1_2_75_A_sub_bin.68	5 m	V
557	137.963097020114	1.87072483797588	0.40400374963284	4.63046404810846	3.64847130525519e-06	0.000524389382280359	NODE_148_length_28462_cov_20.843947_10_LH1_2_5_bin.3	5 m	S
558	47.2811112431552	-2.17598840984186	0.469939941214898	-4.63035426232648	3.65040638878765e-06	0.000524389382280359	NODE_690_length_41144_cov_64.951496_21_PAL1920_LH5_1_150_sub_bin.69	5 m	M
559	257.445961928936	1.56683433432523	0.338434939671722	4.62964709212661	3.66289456868673e-06	0.000525242044430753	NODE_157_length_27889_cov_21.755299_16_LH1_2_5_bin.3	5 m	S
560	149.47658467977	1.79895400117673	0.388717210006992	4.62792476089334	3.69348144060256e-06	0.000526800863551281	NODE_100_length_35131_cov_19.882398_10_LH1_2_5_bin.3	5 m	I
561	276.256628866306	1.64968333920578	0.356437775572404	4.62825057348803	3.68767662039767e-06	0.000526800863551281	NODE_1391_length_9519_cov_17.954882_5_LH1_2_5_bin.3	5 m	E
562	668.581459664448	1.53222716334339	0.33107748615686	4.62800168362232	3.69211016207522e-06	0.000526800863551281	NODE_76_length_28864_cov_39.969523_7_170123_PAL_Sterivex_14_bin.3	5 m	P
563	794.931404920976	1.46907117301725	0.31750487615086	4.62692476042235	3.71135264222019e-06	0.000528409600524132	NODE_1_length_236708_cov_35.625152_135_170123_PAL_Sterivex_14_bin.3	5 m	ET
564	2538.50901784031	1.48322781811237	0.320676410280688	4.62531003391892	3.74038485299785e-06	0.000528786188794711	NODE_2_length_233688_cov_37.894360_61_170123_PAL_Sterivex_14_bin.3	5 m	V
565	330.166514879095	1.48346910397466	0.3206705257798	4.62614735285444	3.72530308504876e-06	0.000528786188794711	NODE_4_length_180559_cov_30.514631_53_170123_PAL_Sterivex_14_bin.3	5 m	K
566	169.81722523934	-1.49204585085791	0.322538839335519	-4.62594165072263	3.72900277587744e-06	0.000528786188794711	NODE_2058_length_4870_cov_15.137487_3_depth2_bin.9	5 m	C
567	147.267521617431	-1.65332975829584	0.357433403021087	-4.62556029828667	3.73587097535557e-06	0.000528786188794711	NODE_57_length_38495_cov_18.197737_7_depth2_bin.9	5 m	O
568	61.1730459638121	-2.03487880231745	0.440092168179053	-4.62375599806074	3.76853137445221e-06	0.000531827355481232	NODE_229_length_67257_cov_66.485789_12_PAL1920_LH5_1_150_sub_bin.69	5 m	E
569	174.000766148704	1.75837479522254	0.380616583895656	4.61980604529989	3.84098930716531e-06	0.000533597956470982	NODE_3873_length_14665_cov_60.145927_8_PAL1920_LH1_2_75_A_sub_bin.68	5 m	J
570	520.849540530764	1.40796713011486	0.30461762438465	4.62208033090354	3.79910833492611e-06	0.000533597956470982	NODE_3_length_200913_cov_30.428118_195_170123_PAL_Sterivex_14_bin.3	5 m	P
571	361.799900108593	1.55926680604244	0.337392254749197	4.62152519535913	3.80929058591302e-06	0.000533597956470982	NODE_70_length_29526_cov_30.978250_24_170123_PAL_Sterivex_14_bin.3	5 m	P
572	183.679104321683	1.61027175436488	0.34835300269386	4.62252870482653	3.79090334823252e-06	0.000533597956470982	NODE_409_length_10204_cov_33.415706_1_170123_PAL_Sterivex_14_bin.3	5 m	K
573	115.187640979824	-1.67671950412264	0.362923161695885	-4.62003994533604	3.8366617052453e-06	0.000533597956470982	NODE_542_length_10159_cov_15.436758_3_depth2_bin.9	5 m	G
574	93.9208584325604	-1.78825900528905	0.387009986630884	-4.62070506463346	3.8243812415995e-06	0.000533597956470982	NODE_73_length_33532_cov_18.130746_25_depth2_bin.9	5 m	S
575	27.3228470771957	-2.46042277985279	0.532421640614353	-4.6211922885286	3.81540927805947e-06	0.000533597956470982	NODE_1293_length_29584_cov_62.445630_21_PAL1920_LH5_1_150_sub_bin.69	5 m	S
576	36.908267222694	-2.11950686000888	0.458721061153326	-4.62046990970933	3.8287187243067e-06	0.000533597956470982	NODE_76_length_105031_cov_66.100004_46_PAL1920_LH5_1_150_sub_bin.69	5 m	J
577	30.4212629298764	-2.35840319410604	0.510270604900115	-4.62186763544355	3.8030064908119e-06	0.000533597956470982	NODE_763_length_37403_cov_21.018100_34_PAL1920_LH1_2_35_A_sub_bin.24	5 m	M
578	289.414626063342	1.49157396500226	0.322951529411417	4.6185691324041	3.86395248998741e-06	0.000535859348948807	NODE_159_length_27628_cov_16.855039_15_LH1_2_5_bin.3	5 m	H
579	81.2520085041161	2.06197448274701	0.446729729609971	4.61570911017558	3.91755354197168e-06	0.000539591519398385	NODE_527_length_43944_cov_60.294994_33_PAL1920_LH1_2_75_A_sub_bin.68	5 m	I
580	907.864130745358	1.34882266510694	0.292235006457617	4.61554103821083	3.92072553081564e-06	0.000539591519398385	NODE_31_length_55474_cov_35.213104_21_170123_PAL_Sterivex_14_bin.3	5 m	E
581	467.495999348798	1.42042642815908	0.307724079242104	4.61590926409611	3.91377928548004e-06	0.000539591519398385	NODE_9_length_114004_cov_39.524226_8_170123_PAL_Sterivex_14_bin.3	5 m	K
582	149.03710136775	-1.6758915245519	0.36311333769955	-4.6153400345172	3.9245222661401e-06	0.000539591519398385	NODE_101_length_29026_cov_10.889890_14_depth2_bin.9	5 m	J
583	71.5122613326722	-1.86047724076298	0.403017992084156	-4.61636273641721	3.90524115092596e-06	0.000539591519398385	NODE_349_length_13536_cov_7.345894_13_depth2_bin.9	5 m	L
584	99.6449274547218	-1.74787860517	0.378743096578107	-4.61494511969154	3.93199203207897e-06	0.000539692837855113	NODE_291_length_15383_cov_14.873173_17_depth2_bin.9	5 m	Q
585	203.431566881385	1.70937572102894	0.370522231788528	4.61342282425997	3.96091377461064e-06	0.000539964160451087	NODE_1549_length_14728_cov_12.167587_6_LH5_3_35_bin.17	5 m	F
586	215.617416740332	1.59977857025276	0.346755312685709	4.61356614225191	3.95818223843824e-06	0.000539964160451087	NODE_46_length_50201_cov_20.031508_45_LH1_2_5_bin.3	5 m	S
587	196.653262936144	-1.56053779557928	0.338239765242127	-4.61370292893321	3.95557686825581e-06	0.000539964160451087	NODE_84_length_31921_cov_12.119751_22_depth2_bin.9	5 m	E
588	159.649207163083	-1.53539028433625	0.332801073284474	-4.6135376583471	3.95872497704772e-06	0.000539964160451087	NODE_5857_length_3194_cov_19.264415_3_depth2_bin.9	5 m	E
589	49.9727270214418	-2.20245511866377	0.477459799679614	-4.61285980545727	3.97166200174999e-06	0.000540510157446987	NODE_2241_length_21685_cov_53.510957_14_PAL1920_LH5_1_150_sub_bin.69	5 m	P
590	541.285412568088	1.44502149309766	0.313365503187263	4.61129728192874	4.001637765545e-06	0.000541606874424058	NODE_9_length_114004_cov_39.524226_42_170123_PAL_Sterivex_14_bin.3	5 m	S
591	106.141863992995	-1.61282632845161	0.349802131681811	-4.61068181802471	4.01350437146499e-06	0.000541606874424058	NODE_239_length_17746_cov_14.717144_13_depth2_bin.9	5 m	O
592	35.1189059990174	-2.36234456547532	0.512341507127733	-4.61087874515378	4.00970380428446e-06	0.000541606874424058	NODE_1389_length_28382_cov_62.788541_10_PAL1920_LH5_1_150_sub_bin.69	5 m	C
593	68.9873005536123	-1.7991200768626	0.390124364534237	-4.6116578209888	3.99470192858518e-06	0.000541606874424058	NODE_1617_length_26068_cov_63.734825_4_PAL1920_LH5_1_150_sub_bin.69	5 m	H
594	30.0867836594166	-2.42254718668646	0.525412204596646	-4.61075545161009	4.01208288659135e-06	0.000541606874424058	NODE_638_length_42902_cov_6.733774_32_PAL1920_LH5_1_150_sub_bin.58	5 m	C
595	167.040083348055	1.71482594311234	0.372002230759754	4.60971951595581	4.03212589358804e-06	0.000541724116821916	NODE_424_length_49538_cov_62.400279_24_PAL1920_LH1_2_75_A_sub_bin.68	5 m	I
596	54.6137332817905	2.52603167448793	0.548201187502984	4.60785516717652	4.06843881243037e-06	0.000541724116821916	NODE_2297_length_20097_cov_48.640255_9_PAL1920_LH1_2_75_A_sub_bin.68	5 m	H
597	95.9711018172526	1.95099363981752	0.423344050228349	4.60852972603527	4.05526403195404e-06	0.000541724116821916	NODE_21_length_69907_cov_18.274037_31_LH1_2_5_bin.3	5 m	S
598	425.037977218694	1.47772441865732	0.320690036406797	4.60795238671779	4.06653749494607e-06	0.000541724116821916	NODE_80_length_27694_cov_37.912117_19_170123_PAL_Sterivex_14_bin.3	5 m	S
599	154.242164033672	-1.554382163998	0.337295626475759	-4.6083673845374	4.05843097578998e-06	0.000541724116821916	NODE_410_length_12144_cov_7.312846_1_depth2_bin.9	5 m	K
600	64.7248059164901	-1.86410027977367	0.404491524587154	-4.60850269156139	4.05579125370746e-06	0.000541724116821916	NODE_21385_length_5092_cov_68.292237_3_PAL1920_LH5_1_150_sub_bin.69	5 m	G
601	86.3135516823752	-1.86715817273534	0.405079792724685	-4.60935896154258	4.03912428918804e-06	0.000541724116821916	NODE_9_length_217214_cov_55.750381_73_PAL1920_LH5_1_150_sub_bin.69	5 m	C
602	46.7852183233932	-1.97261686382588	0.428066008855169	-4.60820719940249	4.0615581766322e-06	0.000541724116821916	NODE_8887_length_9250_cov_67.391082_4_PAL1920_LH5_1_150_sub_bin.69	5 m	L
603	1226.6769880756	1.4428810552916	0.313244411638728	4.60624675710323	4.10001831510057e-06	0.000545023661860417	NODE_40_length_46336_cov_42.503641_14_170123_PAL_Sterivex_14_bin.3	5 m	E
604	758.160162318163	-1.39627740884767	0.303151485570988	-4.60587354938331	4.10737937647273e-06	0.000545098205396194	NODE_302_length_14945_cov_23.096844_4_depth2_bin.9	5 m	H
605	550.658498788436	1.45463814289884	0.31588969868258	4.60489262222042	4.12678739413155e-06	0.000545866376136628	NODE_5_length_160813_cov_40.680495_31_170123_PAL_Sterivex_14_bin.3	5 m	P
606	214.363486765668	-1.55852826246447	0.338433690416284	-4.60512149528443	4.1222512084118e-06	0.000545866376136628	NODE_189_length_20487_cov_27.718677_11_depth2_bin.9	5 m	E
607	86.6973787872236	-1.68075235740995	0.365071221324909	-4.60390263387565	4.14646377867986e-06	0.000547565475405964	NODE_336_length_13879_cov_21.658999_7_depth2_bin.9	5 m	J
608	103.226550338784	1.83595542237762	0.398845540908795	4.60317399611458	4.16100312588084e-06	0.000548581724612428	NODE_37_length_56494_cov_14.796081_10_LH1_2_5_bin.3	5 m	K
609	27.1062621839771	-2.5717625201462	0.558754561737196	-4.60266939414411	4.17110064756548e-06	0.000549009992951648	NODE_21_length_27236_cov_5.053309_4_LMG1901_190111_4_bin.1	5 m	F
610	1042.05529458673	1.36473523775712	0.296683617698416	4.59996830409556	4.22555229882788e-06	0.000553344196530817	NODE_28_length_57418_cov_36.650297_6_170123_PAL_Sterivex_14_bin.3	5 m	EGP
611	745.554141076007	1.530849744033	0.332813182497023	4.59972688746093	4.23045207359588e-06	0.000553344196530817	NODE_47_length_39125_cov_46.594369_10_170123_PAL_Sterivex_14_bin.3	5 m	IQ
612	75.8922272528531	-1.75396683115714	0.381285215191475	-4.60014383268527	4.22199319788072e-06	0.000553344196530817	NODE_277_length_62322_cov_48.447428_54_PAL1920_LH5_1_150_sub_bin.69	5 m	P
613	161.844611873826	1.58202648733255	0.34394360450511	4.59966827878333	4.23164241215339e-06	0.000553344196530817	NODE_7606_length_2426_cov_4.407001_3_LMG1901_190131_1_bin.12	5 m	S
614	53.769756706842	-1.90111558657027	0.413361148325579	-4.59916369564775	4.24190374812267e-06	0.000553782606908823	NODE_1916_length_5045_cov_13.338477_1_depth2_bin.9	5 m	E
615	438.325313479763	1.51282601373672	0.32896151333002	4.59879333124003	4.24945074534031e-06	0.000553865809504046	NODE_3_length_200913_cov_30.428118_119_170123_PAL_Sterivex_14_bin.3	5 m	S
616	189.812717445866	-1.41782027778088	0.308335551152101	-4.59830296079441	4.25946292902173e-06	0.000554156794692665	NODE_898_length_7390_cov_32.386503_6_depth2_bin.9	5 m	J
617	340.159183300531	1.57880157301887	0.34336647582391	4.59800733088614	4.26550989702056e-06	0.000554156794692665	NODE_1132_length_7277_cov_4.476461_2_LMG1901_190131_1_bin.12	5 m	K
618	44.9501120022341	2.74923867400338	0.59802748776462	4.59717777234593	4.28252207685647e-06	0.000554264438201053	NODE_60_length_43428_cov_17.808060_7_LH1_2_5_bin.3	5 m	BQ
619	458.873110094817	1.56532370575208	0.340495007170378	4.59720017265573	4.28206184943095e-06	0.000554264438201053	NODE_14_length_96497_cov_41.204423_81_170123_PAL_Sterivex_14_bin.3	5 m	J
620	202.499371844865	1.61703874365845	0.351762941917212	4.59695593528162	4.28708240830177e-06	0.000554264438201053	NODE_372_length_10798_cov_36.370288_10_170123_PAL_Sterivex_14_bin.3	5 m	-
621	160.958768907561	1.67827419487712	0.365113119627622	4.59658693335585	4.29467833462724e-06	0.000554352376726329	NODE_257_length_21560_cov_17.707789_23_LH1_2_5_bin.3	5 m	P
622	209.561549747808	-1.52982122966007	0.332943464167999	-4.59483784576755	4.33085918053314e-06	0.000558123810599961	NODE_336_length_13879_cov_21.658999_4_depth2_bin.9	5 m	Q
623	810.605646798398	1.49004456851259	0.324339819245254	4.59408459923286	4.34653030819252e-06	0.000559244263955211	NODE_2_length_233688_cov_37.894360_62_170123_PAL_Sterivex_14_bin.3	5 m	T
624	359.639208904851	1.55996023232796	0.339597157200201	4.59356092727337	4.35745718834735e-06	0.000559751687986454	NODE_17337_length_1660_cov_3.687850_1_LMG1901_190131_1_bin.12	5 m	E
625	49.3894763516245	3.01922254459131	0.657443329296683	4.59236927359382	4.38242027441933e-06	0.000560264823535733	NODE_1883_length_20577_cov_6.645990_5_LMG2001_200120_10_bin.78	5 m	K
626	48.263039167004	-2.04064159001546	0.4443496566161	-4.59242301559488	4.38129152806862e-06	0.000560264823535733	NODE_442_length_49337_cov_31.381519_32_PAL1920_LH1_2_35_A_sub_bin.24	5 m	J
627	24.46424164529	-2.64297504469687	0.575442416852476	-4.59294443248253	4.37035463073276e-06	0.000560264823535733	NODE_442_length_49337_cov_31.381519_34_PAL1920_LH1_2_35_A_sub_bin.24	5 m	L
628	522.167415024448	1.44684958770552	0.315128579424787	4.59129917808945	4.40495364361126e-06	0.000560910625926517	NODE_74_length_29019_cov_30.872497_1_170123_PAL_Sterivex_14_bin.3	5 m	G
629	887.997675821242	1.36405192370426	0.297105735403419	4.59113292394745	4.40846446185915e-06	0.000560910625926517	NODE_108_length_21899_cov_44.936047_7_170123_PAL_Sterivex_14_bin.3	5 m	H
630	184.312363016703	-1.42197998433347	0.30972211420536	-4.59114773893939	4.4081515022711e-06	0.000560910625926517	NODE_1168_length_6411_cov_10.477502_3_depth2_bin.9	5 m	E
631	1034.19275228187	1.33121352131059	0.290026227066112	4.58997634378473	4.43296247250439e-06	0.000562470904438415	NODE_1_length_236708_cov_35.625152_87_170123_PAL_Sterivex_14_bin.3	5 m	O
632	153.580054510547	-1.43964914179622	0.313656454466288	-4.58989165150739	4.43476149111852e-06	0.000562470904438415	NODE_573_length_9907_cov_12.456760_4_depth2_bin.9	5 m	J
633	1012.19945537635	1.37066568134548	0.298656652362438	4.58943629918577	4.44444600254251e-06	0.000562808693004428	NODE_37_length_48364_cov_31.382889_21_170123_PAL_Sterivex_14_bin.3	5 m	O
634	187.944704549461	-1.49821748279421	0.326549460735086	-4.58802620412115	4.47456483806324e-06	0.000565728972065415	NODE_59_length_38187_cov_15.606262_17_depth2_bin.9	5 m	I
635	997.28504262108	1.38926967284261	0.302829247265388	4.58763374207747	4.48298233032309e-06	0.000565900626195336	NODE_16_length_88681_cov_41.716156_84_170123_PAL_Sterivex_14_bin.3	5 m	I
636	165.819715780871	1.68281224342659	0.366910256324505	4.58644100136101	4.50865734302598e-06	0.000567625877059656	NODE_183_length_26427_cov_17.593774_12_LH1_2_5_bin.3	5 m	C
637	115.433342868395	1.80038972112551	0.392554684708663	4.58634119335929	4.5108121920083e-06	0.000567625877059656	NODE_20_length_71231_cov_17.653816_10_LH1_2_5_bin.3	5 m	F
638	132.681230576881	1.8247636844056	0.397949893789551	4.58541065818352	4.53094992914248e-06	0.000568375405978408	NODE_424_length_16761_cov_16.358614_6_LH1_2_5_bin.3	5 m	P
639	229.963576351889	-1.37104230176094	0.298998804798035	-4.58544408793554	4.53022498588085e-06	0.000568375405978408	NODE_26_length_54011_cov_19.849544_55_depth2_bin.9	5 m	E
640	119.179616343778	-1.91003986722028	0.416612403118451	-4.58469275740025	4.54654486363299e-06	0.000568552173446323	NODE_4_length_142318_cov_13.359166_5_LMG2001_200120_17_bin.12	5 m	P
641	34.3685801888603	-2.23394186358901	0.48723788388831	-4.58491003565129	4.5418195173865e-06	0.000568552173446323	NODE_872_length_36577_cov_66.683834_7_PAL1920_LH5_1_150_sub_bin.69	5 m	H
642	113.536071387929	-1.68948195988597	0.368534708281688	-4.58432251269701	4.55460776175127e-06	0.000568673284994484	NODE_365_length_13196_cov_12.154935_8_depth2_bin.9	5 m	F
643	497.143247288075	1.51130458323478	0.329771948011814	4.58287793229956	4.58619787950303e-06	0.000571726982309804	NODE_76_length_28864_cov_39.969523_14_170123_PAL_Sterivex_14_bin.3	5 m	U
644	27.1293432778015	-2.37099031722513	0.517398807316658	-4.58251987383117	4.59406030941435e-06	0.000571817835841671	NODE_434_length_49668_cov_20.126681_41_PAL1920_LH1_2_35_A_sub_bin.24	5 m	E
645	124.291489868593	1.77429096686475	0.387310498574026	4.58105569923155	4.62634596400473e-06	0.000573206144912779	NODE_115_length_32799_cov_16.493617_34_LH1_2_5_bin.3	5 m	M
646	105.59420426338	1.88108347971758	0.410684794729399	4.58035823059148	4.64180175468423e-06	0.000573206144912779	NODE_22_length_68588_cov_19.987626_44_LH1_2_5_bin.3	5 m	D
647	1780.32382526345	1.32547634392092	0.289320987697301	4.58133491963495	4.62017231418464e-06	0.000573206144912779	NODE_1_length_236708_cov_35.625152_244_170123_PAL_Sterivex_14_bin.3	5 m	S
648	956.337064401291	1.4683568571953	0.320596771128048	4.58007375441979	4.64811989063233e-06	0.000573206144912779	NODE_1_length_236708_cov_35.625152_237_170123_PAL_Sterivex_14_bin.3	5 m	K
649	309.084656026571	-1.36108757201253	0.29716971769732	-4.58016914562895	4.64600036116949e-06	0.000573206144912779	NODE_101_length_29026_cov_10.889890_17_depth2_bin.9	5 m	NT
650	45.3708417644928	-2.13539976999729	0.466169271417439	-4.58073901676182	4.6333574755632e-06	0.000573206144912779	NODE_2422_length_4534_cov_12.208529_3_depth2_bin.9	5 m	E
651	45.5706981700037	-2.02553965749597	0.442397237632994	-4.5785540351324	4.68201222595254e-06	0.000576498826433032	NODE_910_length_35876_cov_59.056810_15_PAL1920_LH5_1_150_sub_bin.69	5 m	I
652	115.702197415842	-1.64995166955785	0.360432094686812	-4.57770463252318	4.70105835187867e-06	0.000577956189217623	NODE_6802_length_10051_cov_47.797219_3_PAL1920_LH5_3_35_A_sub_bin.18	5 m	H
653	294.427072030493	-1.36147019683065	0.297489523758082	-4.57653156868069	4.72748397971407e-06	0.000580314947696662	NODE_551_length_10086_cov_23.446915_6_depth2_bin.9	5 m	F
654	239.193429852056	1.50903404443852	0.329809466700622	4.575472194703	4.75147073161189e-06	0.000581310794808952	NODE_3_length_193859_cov_15.484118_159_LH1_2_5_bin.3	5 m	M
655	168.477063837899	-1.87874617357182	0.410664389508925	-4.5748942970644	4.76460480787297e-06	0.000581310794808952	NODE_130_length_25782_cov_20.508687_12_depth2_bin.9	5 m	S
656	77.9395643707108	-1.68050353711978	0.367279200375959	-4.57554779960193	4.74975500075451e-06	0.000581310794808952	NODE_55_length_113101_cov_59.070644_31_PAL1920_LH5_1_150_sub_bin.69	5 m	NU
657	35.6085880758933	-2.37979774405229	0.520153285454475	-4.57518545129054	4.75798330618646e-06	0.000581310794808952	NODE_2433_length_19589_cov_13.775520_12_PAL1920_LH1_2_35_A_sub_bin.24	5 m	EQ
658	54.1649372908492	-2.04859359862975	0.44783898424004	-4.57439765344705	4.77591997368146e-06	0.000581805764818174	NODE_19755_length_5363_cov_71.099472_3_PAL1920_LH5_1_150_sub_bin.69	5 m	E
659	674.295684026633	1.39440520016179	0.304976395109728	4.57217418305472	4.82689421728098e-06	0.000583789848741809	NODE_13_length_98162_cov_38.357976_28_170123_PAL_Sterivex_14_bin.3	5 m	P
660	378.887538884557	1.51103429532324	0.330470555757311	4.57237193752566	4.82233956265269e-06	0.000583789848741809	NODE_73_length_29064_cov_41.708228_7_170123_PAL_Sterivex_14_bin.3	5 m	-
661	242.861777631837	1.53963197964788	0.336737709735472	4.57219947494847	4.82631146805752e-06	0.000583789848741809	NODE_37_length_48364_cov_31.382889_35_170123_PAL_Sterivex_14_bin.3	5 m	S
662	211.232991391659	1.63113596445626	0.356662728971057	4.57332889579451	4.80035712153232e-06	0.000583789848741809	NODE_1_length_236708_cov_35.625152_184_170123_PAL_Sterivex_14_bin.3	5 m	-
663	74.1629118166106	-1.76587631158031	0.386228781743623	-4.57209921955658	4.82862184330721e-06	0.000583789848741809	NODE_35424_length_3644_cov_64.957648_2_PAL1920_LH5_1_150_sub_bin.69	5 m	C
664	165.44185424622	1.64358809797582	0.359728564812789	4.5689674347412	4.90132922799673e-06	0.000589911033420062	NODE_1846_length_21020_cov_25.772669_20_LH1_1_200_bin.136	5 m	EGP
665	96.1620643270759	-1.87353737625423	0.410030163249911	-4.56926720074571	4.89432475002713e-06	0.000589911033420062	NODE_593_length_44158_cov_65.800286_42_PAL1920_LH5_1_150_sub_bin.69	5 m	J
666	111.288060774362	-1.71134267151148	0.374519520851114	-4.56943517289131	4.89040402347687e-06	0.000589911033420062	NODE_3803_length_15813_cov_68.390913_13_PAL1920_LH5_1_150_sub_bin.69	5 m	J
667	308.403012037755	-1.35118568099539	0.295802371348	-4.56786629139551	4.92714157483262e-06	0.000592128657204547	NODE_336_length_13879_cov_21.658999_6_depth2_bin.9	5 m	S
668	229.467755778516	1.74562451345773	0.382471042099345	4.56406974989839	5.01713977416058e-06	0.000592734383600279	NODE_68_length_66466_cov_17.434702_64_LH5_3_35_bin.17	5 m	F
669	594.274177121213	1.49372393525617	0.327428391297734	4.56198660518083	5.06718806470074e-06	0.000592734383600279	NODE_239_length_22661_cov_24.151420_3_LH1_2_5_bin.3	5 m	L
670	270.804003839119	1.548711353739	0.339167990534732	4.56620729832819	4.96627667520877e-06	0.000592734383600279	NODE_11_length_93983_cov_18.963483_86_LH1_2_5_bin.3	5 m	I
671	38.1920919829229	-2.09021440501406	0.458191528552224	-4.56187920282734	5.06978136191203e-06	0.000592734383600279	NODE_13192_length_6514_cov_24.479641_1_PAL1920_LH5_3_35_A_sub_bin.80	5 m	S
672	2280.65552620222	1.37972053467311	0.302291032894883	4.56421257838927	5.013725666339e-06	0.000592734383600279	NODE_76_length_28864_cov_39.969523_23_170123_PAL_Sterivex_14_bin.3	5 m	L
673	1198.35533350937	1.33460059508134	0.292562697213004	4.56175926662883	5.07267879874487e-06	0.000592734383600279	NODE_60_length_33283_cov_33.245155_18_170123_PAL_Sterivex_14_bin.3	5 m	C
674	960.652898698291	1.4058816519176	0.308006022551308	4.56446156562868	5.00777930690836e-06	0.000592734383600279	NODE_14_length_96497_cov_41.204423_23_170123_PAL_Sterivex_14_bin.3	5 m	G
675	763.022076780539	1.36558768109869	0.299225930231352	4.56373443318519	5.02516378471788e-06	0.000592734383600279	NODE_833_length_7103_cov_38.322645_3_170123_PAL_Sterivex_14_bin.3	5 m	H
676	739.868211736336	1.43293464450343	0.313970770796458	4.56391096810848	5.02093783570889e-06	0.000592734383600279	NODE_416_length_10136_cov_37.583077_7_170123_PAL_Sterivex_14_bin.3	5 m	J
677	616.217308716783	1.37172054340874	0.30053121073561	4.56431975917302	5.01116512657244e-06	0.000592734383600279	NODE_4_length_180559_cov_30.514631_74_170123_PAL_Sterivex_14_bin.3	5 m	K
678	437.791148597011	1.5322452304936	0.33584680918152	4.56233374444669	5.05881485458393e-06	0.000592734383600279	NODE_22_length_69872_cov_33.895140_61_170123_PAL_Sterivex_14_bin.3	5 m	-
679	264.893818345092	1.55901057004338	0.341348125420298	4.56721585367957	4.94244985848713e-06	0.000592734383600279	NODE_14_length_96497_cov_41.204423_90_170123_PAL_Sterivex_14_bin.3	5 m	J
680	213.145747815511	-1.62414175441126	0.355941869479338	-4.56294101277553	5.04419902649345e-06	0.000592734383600279	NODE_282_length_15847_cov_14.880256_7_depth2_bin.9	5 m	M
681	134.012279110887	-1.60803066869291	0.352353771017782	-4.56368230159159	5.0264123786519e-06	0.000592734383600279	NODE_552_length_10070_cov_35.289266_3_depth2_bin.9	5 m	H
682	60.3217016263484	-1.88242669369497	0.412412215595111	-4.56443001082939	5.0085325305793e-06	0.000592734383600279	NODE_59_length_38187_cov_15.606262_22_depth2_bin.9	5 m	I
683	69.9676001419801	-2.02309229146959	0.443375108587454	-4.56293610598697	5.0443169616229e-06	0.000592734383600279	NODE_6223_length_11753_cov_61.931783_9_PAL1920_LH5_1_150_sub_bin.69	5 m	P
684	728.178812711711	1.44582316296886	0.316821295037145	4.56352898500508	5.0300861571223e-06	0.000592734383600279	NODE_42592_length_2028_cov_2.868728_2_LH5_2_200_bin.29	5 m	L
685	19.5300111209762	-2.72744913798286	0.597502412852565	-4.56474999818263	5.00089935061093e-06	0.000592734383600279	NODE_454_length_48791_cov_22.235206_42_PAL1920_LH1_2_35_A_sub_bin.24	5 m	I
686	948.777592269634	1.40307271150547	0.307443935560315	4.56367014996856	5.02670346256955e-06	0.000592734383600279	NODE_10742_length_2797_cov_13.886579_4_depth1_bin.10	5 m	L
687	89.6572117871544	1.94967680306772	0.427456209199244	4.56111470861557	5.08827730886101e-06	0.000592828680993722	NODE_21283_length_4670_cov_73.150596_4_PAL1920_LH1_2_75_A_sub_bin.68	5 m	M
688	796.202889153529	1.38820243934253	0.304345092003202	4.56127756227436	5.08433186739226e-06	0.000592828680993722	NODE_3_length_200913_cov_30.428118_149_170123_PAL_Sterivex_14_bin.3	5 m	S
689	70.9066694954898	-1.77850174024697	0.390001683777055	-4.56024118414745	5.10949019919045e-06	0.000594436161664308	NODE_4_length_142318_cov_13.359166_2_LMG2001_200120_17_bin.12	5 m	G
690	138.993987693113	1.91226403812263	0.419416726988068	4.55934137833523	5.13142984487922e-06	0.000595260714190779	NODE_11_length_120239_cov_16.910970_5_LH5_3_35_bin.17	5 m	E
691	224.404671537498	-1.63143316514583	0.357807906902366	-4.55952239644329	5.12700890880016e-06	0.000595260714190779	NODE_243_length_17648_cov_14.260558_10_depth2_bin.9	5 m	C
692	154.664018284965	1.71268054784684	0.375677705843113	4.55890919585756	5.14199963865817e-06	0.000595624865658326	NODE_204_length_24695_cov_14.576705_7_LH1_2_5_bin.3	5 m	EGP
693	77.8574978710238	2.1020818053687	0.46114386775448	4.55840780363121	5.15428820367593e-06	0.000596186773203831	NODE_592_length_41136_cov_56.984591_14_PAL1920_LH1_2_75_A_sub_bin.68	5 m	L
694	1032.43161975529	1.34817982307777	0.295804916603504	4.5576653645851	5.17253622044677e-06	0.00059690247400682	NODE_4_length_180559_cov_30.514631_64_170123_PAL_Sterivex_14_bin.3	5 m	E
695	94.6572305497533	-1.93272731421687	0.424071523129108	-4.55755033951773	5.17536888937773e-06	0.00059690247400682	NODE_5532_length_12649_cov_62.998491_15_PAL1920_LH5_1_150_sub_bin.69	5 m	E
696	1489.2178959276	1.38134960161451	0.303180120162097	4.55620111528409	5.20870670285334e-06	0.000597709369951116	NODE_94_length_25433_cov_36.169320_14_170123_PAL_Sterivex_14_bin.3	5 m	S
697	1238.84236764926	1.43690529785595	0.315331062495435	4.55681494390283	5.19351427264313e-06	0.000597709369951116	NODE_179_length_16894_cov_33.979809_5_170123_PAL_Sterivex_14_bin.3	5 m	P
698	78.2864947905284	-1.84053171971397	0.403974375816739	-4.55606055704117	5.21219154165311e-06	0.000597709369951116	NODE_55_length_113101_cov_59.070644_82_PAL1920_LH5_1_150_sub_bin.69	5 m	T
699	40.3243686528876	-2.16285676133622	0.474663972751932	-4.55660611610515	5.19867805080209e-06	0.000597709369951116	NODE_908_length_33985_cov_19.161951_4_PAL1920_LH1_2_35_A_sub_bin.24	5 m	V
700	611.150412061531	1.47520976218319	0.323879435375516	4.55481145467846	5.24325856988077e-06	0.000600140610990786	NODE_14_length_96497_cov_41.204423_77_170123_PAL_Sterivex_14_bin.3	5 m	J
701	434.546340590221	1.42858959200252	0.313658163739673	4.55460675714537	5.24836657981163e-06	0.000600140610990786	NODE_833_length_7103_cov_38.322645_7_170123_PAL_Sterivex_14_bin.3	5 m	S
702	1221.62809575111	1.36503536940272	0.299766905142694	4.55365601066917	5.27215397387927e-06	0.000600291645224737	NODE_60_length_33283_cov_33.245155_19_170123_PAL_Sterivex_14_bin.3	5 m	C
703	1470.30578534414	1.38128397644059	0.303302066681152	4.55415286666236	5.25970993699436e-06	0.000600291645224737	NODE_16_length_88681_cov_41.716156_45_170123_PAL_Sterivex_14_bin.3	5 m	M
704	88.0420030850243	-1.77106587491313	0.388913140594132	-4.55388540538259	5.26640515570847e-06	0.000600291645224737	NODE_73_length_33532_cov_18.130746_32_depth2_bin.9	5 m	C
705	123.708412772193	1.9011710909353	0.417569017572203	4.55295055650667	5.28987090489409e-06	0.000600977281410117	NODE_3726_length_15003_cov_63.089109_8_PAL1920_LH1_2_75_A_sub_bin.68	5 m	H
706	1396.90721500085	1.44603475438591	0.317613026132908	4.55281942303211	5.29317049671328e-06	0.000600977281410117	NODE_13_length_98162_cov_38.357976_70_170123_PAL_Sterivex_14_bin.3	5 m	M
707	118.852742056095	1.9376071798487	0.425815270012505	4.55034686706233	5.35575527472893e-06	0.000603599727914931	NODE_251_length_61608_cov_56.427177_62_PAL1920_LH1_2_75_A_sub_bin.68	5 m	M
708	178.903672146062	1.6275775076601	0.357815458537135	4.54865062094903	5.3990993402406e-06	0.000603599727914931	NODE_50_length_48752_cov_17.501530_48_LH1_2_5_bin.3	5 m	L
709	179.390680965997	1.6201804852691	0.356056799637858	4.55034277372872	5.35585946928828e-06	0.000603599727914931	NODE_257_length_21560_cov_17.707789_11_LH1_2_5_bin.3	5 m	U
710	629.502741522548	1.43975342228882	0.316427055646807	4.55003261129434	5.36376020694134e-06	0.000603599727914931	NODE_9_length_114004_cov_39.524226_31_170123_PAL_Sterivex_14_bin.3	5 m	S
711	509.052272494379	1.51904721391936	0.333799321231064	4.5507798167985	5.34474562260021e-06	0.000603599727914931	NODE_90_length_25807_cov_44.597390_18_170123_PAL_Sterivex_14_bin.3	5 m	G
712	456.117912320874	-1.3412695466185	0.294683825858812	-4.55155467969636	5.32509539607081e-06	0.000603599727914931	NODE_440_length_11636_cov_12.101373_5_depth2_bin.9	5 m	C
713	163.498486377708	-1.54064474543366	0.338629194076272	-4.549651277517	5.37348917890032e-06	0.000603599727914931	NODE_136_length_25193_cov_25.097382_19_depth2_bin.9	5 m	D
714	81.0914947813261	-1.9865617119698	0.43669320134054	-4.54910153368896	5.38754453776566e-06	0.000603599727914931	NODE_4886_length_13647_cov_60.238376_8_PAL1920_LH5_1_150_sub_bin.69	5 m	E
715	60.4967400069708	-1.88523238368564	0.414448018484016	-4.54877885671045	5.39581084032512e-06	0.000603599727914931	NODE_3803_length_15813_cov_68.390913_7_PAL1920_LH5_1_150_sub_bin.69	5 m	O
716	58.0446874083532	-1.863815127921	0.409535623749401	-4.55104518346246	5.33800822188834e-06	0.000603599727914931	NODE_7490_length_10371_cov_60.891625_10_PAL1920_LH5_1_150_sub_bin.69	5 m	F
717	90.2352050441685	-1.77678653975199	0.390613733347732	-4.54870473837195	5.3977113097955e-06	0.000603599727914931	NODE_5532_length_12649_cov_62.998491_9_PAL1920_LH5_1_150_sub_bin.69	5 m	J
718	84.4519231933192	2.07625341770963	0.456502397911776	4.54817636710616	5.41127786538135e-06	0.000604118678458549	NODE_3803_length_14808_cov_57.915136_4_PAL1920_LH1_2_75_A_sub_bin.68	5 m	EGP
719	168.346088498687	1.68329659768301	0.370144336986767	4.54767621567903	5.42414991497298e-06	0.000604713503316278	NODE_147_length_75720_cov_52.351563_14_PAL1920_LH1_2_75_A_sub_bin.68	5 m	L
720	89.1784528948472	-1.84744435777568	0.406310170588335	-4.54688189345738	5.44465310004087e-06	0.000606156254434828	NODE_10502_length_4410_cov_55.823881_1_LMG2001_200120_21_bin.68	5 m	E
721	123.086331907302	1.76448693886721	0.388169874051071	4.54565657157376	5.47642689970095e-06	0.000606853984458645	NODE_3_length_193859_cov_15.484118_102_LH1_2_5_bin.3	5 m	J
722	879.324523808596	1.36179420133483	0.299560780180731	4.54596960427606	5.4682928138931e-06	0.000606853984458645	NODE_70_length_29526_cov_30.978250_9_170123_PAL_Sterivex_14_bin.3	5 m	E
723	770.843989125571	1.38439013661998	0.304611374660721	4.54477492234796	5.49939866218457e-06	0.000606853984458645	NODE_69_length_29578_cov_30.688345_9_170123_PAL_Sterivex_14_bin.3	5 m	P
724	422.542721895304	1.47087325656205	0.323652821618202	4.54460198804376	5.50391535094981e-06	0.000606853984458645	NODE_50_length_37723_cov_44.935303_17_170123_PAL_Sterivex_14_bin.3	5 m	G
725	223.30394942803	1.53870296627013	0.338528829496223	4.54526419082218	5.4866391875609e-06	0.000606853984458645	NODE_5_length_160813_cov_40.680495_156_170123_PAL_Sterivex_14_bin.3	5 m	S
726	39.1517524080452	-2.26272555745569	0.49789171244225	-4.54461382045628	5.50360619949761e-06	0.000606853984458645	NODE_41420_length_3288_cov_61.828024_2_PAL1920_LH5_1_150_sub_bin.69	5 m	S
727	34.9854886146613	-2.32090848222943	0.510610181948594	-4.54536271363091	5.48407327336482e-06	0.000606853984458645	NODE_186_length_73279_cov_64.824839_39_PAL1920_LH5_1_150_sub_bin.69	5 m	E
728	808.648291556298	1.44814542235853	0.318750641332161	4.54319218404161	5.540869249745e-06	0.000608417804549397	NODE_26_length_60847_cov_40.004293_58_170123_PAL_Sterivex_14_bin.3	5 m	E
729	447.193015069748	1.52864318317811	0.336452308897932	4.5434171285234	5.53495710307618e-06	0.000608417804549397	NODE_101_length_23924_cov_30.114291_10_170123_PAL_Sterivex_14_bin.3	5 m	Q
730	321.934561057641	-1.51826303350606	0.334179382819756	-4.54325763814386	5.53914831637358e-06	0.000608417804549397	NODE_1041_length_6811_cov_9.242007_3_depth2_bin.9	5 m	J
731	829.073339582719	1.47344111385104	0.324348081614737	4.54277733512605	5.5517884551147e-06	0.000608782844028843	NODE_5_length_160813_cov_40.680495_102_170123_PAL_Sterivex_14_bin.3	5 m	E
732	132.945469686921	1.97744002785091	0.435405638631215	4.54160408686344	5.58278104991709e-06	0.000608972394126684	NODE_1134_length_29573_cov_50.343892_9_PAL1920_LH1_2_75_A_sub_bin.68	5 m	KL
733	925.359864957281	1.46129548647277	0.321760576008912	4.54156163131773	5.58390565736562e-06	0.000608972394126684	NODE_16_length_88681_cov_41.716156_73_170123_PAL_Sterivex_14_bin.3	5 m	S
734	569.381159266543	1.56563992338281	0.344732176061116	4.54161239392184	5.58256102912221e-06	0.000608972394126684	NODE_26_length_60847_cov_40.004293_54_170123_PAL_Sterivex_14_bin.3	5 m	L
735	58.7014873856235	-2.10664426840817	0.463780149387305	-4.54233384329027	5.56348434911051e-06	0.000608972394126684	NODE_1122_length_32285_cov_69.819640_22_PAL1920_LH5_1_150_sub_bin.69	5 m	G
736	43.1962406753337	2.57897396939387	0.568081506497537	4.53979568054299	5.63087662280339e-06	0.000611598656274626	NODE_189_length_25649_cov_19.548605_25_LH1_2_5_bin.3	5 m	K
737	312.066165634343	1.45136354439297	0.319676962231294	4.54009426973619	5.62290823249591e-06	0.000611598656274626	NODE_4_length_180559_cov_30.514631_113_170123_PAL_Sterivex_14_bin.3	5 m	U
738	32.225451585175	-2.22711994826495	0.490556485994337	-4.53998675351458	5.62577625206825e-06	0.000611598656274626	NODE_1122_length_32285_cov_69.819640_2_PAL1920_LH5_1_150_sub_bin.69	5 m	E
739	790.983269459323	1.34640396795597	0.296609849367748	4.53930970541256	5.64386886264231e-06	0.000612180298094293	NODE_154_length_18360_cov_33.308495_2_170123_PAL_Sterivex_14_bin.3	5 m	F
740	65.77718812828	-1.82604509728221	0.402435903391726	-4.53748058235442	5.69302704672042e-06	0.000616677921636507	NODE_346_length_56838_cov_55.846415_52_PAL1920_LH5_1_150_sub_bin.69	5 m	H
741	1063.4962791431	1.4108420183652	0.310993444028942	4.53656514454981	5.71778331706717e-06	0.000617276237846936	NODE_809_length_7185_cov_37.480084_3_170123_PAL_Sterivex_14_bin.3	5 m	C
742	109.116872169726	-1.6200807338106	0.357127399145506	-4.536422401885	5.72165279473382e-06	0.000617276237846936	NODE_277_length_62322_cov_48.447428_24_PAL1920_LH5_1_150_sub_bin.69	5 m	L
743	55.0976797389915	-2.24176117588189	0.494149214767839	-4.5366077874577	5.71662783628385e-06	0.000617276237846936	NODE_3122_length_17755_cov_61.081243_6_PAL1920_LH5_1_150_sub_bin.69	5 m	E
744	194.224065068687	1.65283580634369	0.364526755226371	4.53419613964214	5.78232782258943e-06	0.000618335978201696	NODE_1359_length_9666_cov_15.685465_8_LH1_2_5_bin.3	5 m	J
745	104.397027367363	1.80881377914017	0.398864705563573	4.5349055805387	5.7629260239452e-06	0.000618335978201696	NODE_2084_length_7867_cov_23.094342_7_LH1_2_5_bin.3	5 m	L
746	1372.45364758867	1.35988062249391	0.299924179398887	4.53408133088637	5.78547348550702e-06	0.000618335978201696	NODE_1_length_236708_cov_35.625152_191_170123_PAL_Sterivex_14_bin.3	5 m	K
747	1062.91869112622	1.34464759126286	0.296537683022835	4.53449146009317	5.77424381133943e-06	0.000618335978201696	NODE_200_length_15307_cov_46.863231_9_170123_PAL_Sterivex_14_bin.3	5 m	S
748	268.931845678706	1.51030574904879	0.333072723070704	4.53446242948027	5.77503800673038e-06	0.000618335978201696	NODE_185_length_16211_cov_34.259532_2_170123_PAL_Sterivex_14_bin.3	5 m	T
749	245.959343817183	-1.45927181091515	0.321828616086748	-4.53431341395014	5.77911629582819e-06	0.000618335978201696	NODE_57_length_38495_cov_18.197737_11_depth2_bin.9	5 m	J
750	79.0849699524084	-1.90640753177356	0.420315834408847	-4.53565479981222	5.7425040213538e-06	0.000618335978201696	NODE_243_length_17648_cov_14.260558_9_depth2_bin.9	5 m	K
751	1738.29390254541	1.38120963242993	0.304738754356804	4.53243840070547	5.83066820442669e-06	0.000618846914646184	NODE_93_length_25536_cov_39.629842_7_170123_PAL_Sterivex_14_bin.3	5 m	E
752	1044.8224912052	1.33198207307773	0.293909560444412	4.53194537484142	5.8442964443619e-06	0.000618846914646184	NODE_3_length_200913_cov_30.428118_27_170123_PAL_Sterivex_14_bin.3	5 m	M
753	1259.80574366619	1.388597943674	0.306391441663593	4.53210421327182	5.83990250090999e-06	0.000618846914646184	NODE_273_length_12770_cov_43.357059_2_170123_PAL_Sterivex_14_bin.3	5 m	M
754	63.6425244136354	-1.81117631325522	0.399527135576712	-4.53329987371399	5.80692830986201e-06	0.000618846914646184	NODE_76_length_105031_cov_66.100004_33_PAL1920_LH5_1_150_sub_bin.69	5 m	EG
755	39.0763924891702	-2.01223678626347	0.44394758105161	-4.53259995582573	5.82620911186734e-06	0.000618846914646184	NODE_9_length_217214_cov_55.750381_80_PAL1920_LH5_1_150_sub_bin.69	5 m	S
756	274.120903316165	1.58677292829633	0.350057540945392	4.53289171834715	5.81816442568104e-06	0.000618846914646184	NODE_1132_length_7277_cov_4.476461_8_LMG1901_190131_1_bin.12	5 m	P
757	9.33036212193758	-3.89459121116986	0.859276594559483	-4.5324069523463	5.83153659219776e-06	0.000618846914646184	NODE_1_length_697070_cov_11.240292_562_LMG2001_200120_10_bin.57	5 m	J
758	707.160425707961	1.4537829331803	0.320905656859698	4.53025025300786	5.89138605804665e-06	0.000623010189499872	NODE_16_length_88681_cov_41.716156_39_170123_PAL_Sterivex_14_bin.3	5 m	M
759	280.299106557912	-1.71965910047139	0.379628066520858	-4.52985237954452	5.90249128189392e-06	0.0006233621820475	NODE_59_length_38187_cov_15.606262_27_depth2_bin.9	5 m	I
760	150.869965818572	1.71831489061803	0.379355644911308	4.52956193921873	5.91061053896516e-06	0.00062339831523996	NODE_78_length_39801_cov_16.958612_23_LH1_2_5_bin.3	5 m	S
761	754.832611815331	1.48279276958696	0.327398880023757	4.52900990216998	5.92607220589958e-06	0.000624207747543362	NODE_723_length_7566_cov_32.544402_5_170123_PAL_Sterivex_14_bin.3	5 m	Q
762	125.000382983118	1.77360841335334	0.391663946807903	4.52839335304772	5.9433865105468e-06	0.000625033661308607	NODE_3797_length_14821_cov_49.411012_9_PAL1920_LH1_2_75_A_sub_bin.68	5 m	IQ
763	377.230792568577	1.45438627718389	0.321192925278753	4.52807693669364	5.9522910942469e-06	0.000625033661308607	NODE_4_length_180559_cov_30.514631_71_170123_PAL_Sterivex_14_bin.3	5 m	H
764	19.7724858270776	-2.64205889092522	0.5835065940989	-4.52789894346492	5.95730578656872e-06	0.000625033661308607	NODE_4789_length_12697_cov_18.015029_3_PAL1920_LH1_2_35_A_sub_bin.24	5 m	G
765	230.098768230675	1.55361449896789	0.34319314280847	4.52693922219459	5.98441424498098e-06	0.000626524756746206	NODE_4_length_180559_cov_30.514631_149_170123_PAL_Sterivex_14_bin.3	5 m	C
766	284.105017088329	1.49589885672542	0.330450821512894	4.52684260210577	5.98714992474356e-06	0.000626524756746206	NODE_4941_length_3025_cov_4.119865_4_LMG1901_190131_1_bin.12	5 m	U
767	225.913871196298	-1.78060107211388	0.393478130800685	-4.52528598855177	6.03138883979579e-06	0.000630331247223404	NODE_130_length_25782_cov_20.508687_11_depth2_bin.9	5 m	S
768	127.276980199007	1.70061259462863	0.37585445322693	4.52465729759984	6.04934475979114e-06	0.000631305664733404	NODE_424_length_16761_cov_16.358614_13_LH1_2_5_bin.3	5 m	G
769	1435.26811219716	1.39599574610367	0.308547678695707	4.52440851930834	6.05646418548351e-06	0.000631305664733404	NODE_20_length_72093_cov_26.144049_39_170123_PAL_Sterivex_14_bin.3	5 m	S
770	31.7014981433348	-2.25377029004083	0.498195630318525	-4.5238660335095	6.07201661748137e-06	0.000631927605678297	NODE_291_length_15383_cov_14.873173_1_depth2_bin.9	5 m	M
771	23.1105421776648	-2.49558482527987	0.551674949899895	-4.52365079424525	6.07819785895316e-06	0.000631927605678297	NODE_347_length_54824_cov_17.224799_24_PAL1920_LH1_2_35_A_sub_bin.24	5 m	CI
772	158.158530406673	-1.74142432188743	0.385018748538914	-4.52295979999899	6.0980825552398e-06	0.000633173706558175	NODE_721_length_40072_cov_59.035885_16_PAL1920_LH5_1_150_sub_bin.69	5 m	Q
773	60.208451658685	2.15134601614994	0.475731776651917	4.5221827124742	6.12051912083227e-06	0.000634681205288063	NODE_1417_length_9459_cov_15.289239_4_LH1_2_5_bin.3	5 m	G
774	400.851256545027	1.50033296822623	0.331817595243632	4.5215594041197	6.13857274870207e-06	0.000634910599213498	NODE_10927_length_2042_cov_4.309009_2_LMG1901_190131_1_bin.12	5 m	-
775	28.203535172186	-2.46406567804553	0.544940381686004	-4.52171606446544	6.13403041866254e-06	0.000634910599213498	NODE_207_length_31708_cov_46.810065_14_LMG2001_200120_16_bin.28	5 m	J
776	79.4576800089613	2.29225308808245	0.507252808583521	4.51895593142886	6.21453269706293e-06	0.000638491459535049	NODE_11_length_120239_cov_16.910970_109_LH5_3_35_bin.17	5 m	F
777	42.6037325849939	-2.23751735215256	0.495042268819055	-4.51985111794647	6.18831348146853e-06	0.000638491459535049	NODE_817_length_31065_cov_16.746888_17_PAL1920_LH5_3_35_A_sub_bin.80	5 m	H
778	1001.07538776084	1.36082659641168	0.30109932163256	4.51952727436677	6.19778632772222e-06	0.000638491459535049	NODE_1_length_236708_cov_35.625152_74_170123_PAL_Sterivex_14_bin.3	5 m	U
779	104.820763458948	-1.6189685244546	0.358247573765842	-4.51913325591087	6.20933059275688e-06	0.000638491459535049	NODE_268_length_16678_cov_11.448234_8_depth2_bin.9	5 m	Q
780	78.8804946481643	-1.79455424075045	0.397136319787214	-4.51873614005382	6.22098642552051e-06	0.000638491459535049	NODE_716_length_8370_cov_9.137823_2_depth2_bin.9	5 m	T
781	370.482649062367	1.48333821730556	0.328249189525161	4.518939466237	6.21501594199042e-06	0.000638491459535049	NODE_4941_length_3025_cov_4.119865_2_LMG1901_190131_1_bin.12	5 m	U
782	247.962419972419	1.66773291062969	0.369167326589661	4.51755285614272	6.25584151038575e-06	0.0006397365877473	NODE_162_length_73704_cov_51.017991_46_PAL1920_LH1_2_75_A_sub_bin.68	5 m	E
783	145.354363300311	1.68900550987809	0.373846932767335	4.51790655971289	6.24540320384528e-06	0.0006397365877473	NODE_26_length_62802_cov_16.197874_12_LH1_2_5_bin.3	5 m	D
784	1636.23360905574	1.30196839593256	0.288256395503131	4.51670254760547	6.28100369965724e-06	0.0006397365877473	NODE_17_length_87514_cov_32.909100_47_170123_PAL_Sterivex_14_bin.3	5 m	C
785	357.57046180277	1.45248295908795	0.321529135261557	4.5174225281525	6.25969188594122e-06	0.0006397365877473	NODE_3_length_200913_cov_30.428118_151_170123_PAL_Sterivex_14_bin.3	5 m	L
786	408.35063873894	1.40980859907928	0.3121113656868	4.51700499908743	6.27204252902134e-06	0.0006397365877473	NODE_60_length_33283_cov_33.245155_22_170123_PAL_Sterivex_14_bin.3	5 m	S
787	117.104210707431	-1.65081768483821	0.365488506881976	-4.51674308153087	6.27980203149853e-06	0.0006397365877473	NODE_73_length_33532_cov_18.130746_14_depth2_bin.9	5 m	E
788	34.9631391105976	-2.06451543457646	0.457124860942794	-4.51630530511623	6.29279199470218e-06	0.000640123884151443	NODE_55_length_113101_cov_59.070644_21_PAL1920_LH5_1_150_sub_bin.69	5 m	E
789	226.488168983919	1.48055813073387	0.327937727991834	4.5147538826967	6.33903404636769e-06	0.000640959009700489	NODE_148_length_28462_cov_20.843947_18_LH1_2_5_bin.3	5 m	T
790	155.330272303486	1.68994031112438	0.374326614456782	4.51461436579069	6.34320841597708e-06	0.000640959009700489	NODE_37_length_56494_cov_14.796081_37_LH1_2_5_bin.3	5 m	H
791	191.595225650581	1.66481591539315	0.368830558048787	4.5137689355255	6.36856014823495e-06	0.000640959009700489	NODE_3553_length_5916_cov_15.778365_3_LH1_2_5_bin.3	5 m	K
792	112.761821157645	1.77381866824281	0.392982960519832	4.51372921079435	6.36975374653271e-06	0.000640959009700489	NODE_100_length_35131_cov_19.882398_27_LH1_2_5_bin.3	5 m	S
793	992.830470370576	1.40552062108265	0.311406015083132	4.51346651318678	6.37765234031786e-06	0.000640959009700489	NODE_94_length_25433_cov_36.169320_9_170123_PAL_Sterivex_14_bin.3	5 m	-
794	556.576310695021	1.38358425323955	0.306536488291514	4.51360378319391	6.37352384085092e-06	0.000640959009700489	NODE_110_length_21788_cov_32.735057_4_170123_PAL_Sterivex_14_bin.3	5 m	K
795	368.331663198287	1.47846508016091	0.327569019885906	4.51344599277388	6.37826972708209e-06	0.000640959009700489	NODE_9_length_114004_cov_39.524226_60_170123_PAL_Sterivex_14_bin.3	5 m	S
796	187.814801215726	1.62433316078211	0.359725403613771	4.51548082082664	6.31732642587301e-06	0.000640959009700489	NODE_22_length_69872_cov_33.895140_62_170123_PAL_Sterivex_14_bin.3	5 m	-
797	227.356223901698	-1.44631356325817	0.320451879169763	-4.51335647338166	6.3809637184185e-06	0.000640959009700489	NODE_282_length_15847_cov_14.880256_6_depth2_bin.9	5 m	E
798	35.5404800286534	-2.28107485362852	0.505357647622267	-4.5137831877307	6.368131968228e-06	0.000640959009700489	NODE_333_length_57653_cov_65.281451_39_PAL1920_LH5_1_150_sub_bin.69	5 m	H
799	34.2291629790799	-2.16489137839852	0.479716228754373	-4.51285832880797	6.39597474840311e-06	0.000641662758300997	NODE_9_length_217214_cov_55.750381_76_PAL1920_LH5_1_150_sub_bin.69	5 m	C
800	734.128701126813	1.39005931517598	0.308064802886028	4.51223022608734	6.41495008453593e-06	0.000642761961095289	NODE_5_length_160813_cov_40.680495_138_170123_PAL_Sterivex_14_bin.3	5 m	S
801	801.167519409474	1.38929755314322	0.307949939063847	4.51143961049843	6.43891160270785e-06	0.000643553960411292	NODE_19_length_77123_cov_33.703898_1_170123_PAL_Sterivex_14_bin.3	5 m	K
802	24.4468915612039	-2.50131352327611	0.554407348947671	-4.51168897386351	6.43134481278165e-06	0.000643553960411292	NODE_2433_length_19589_cov_13.775520_16_PAL1920_LH1_2_35_A_sub_bin.24	5 m	Q
803	79.6872993069014	-1.92551585373807	0.426899485232998	-4.51046656260815	6.46851973654254e-06	0.000645708100923757	NODE_229_length_67257_cov_66.485789_6_PAL1920_LH5_1_150_sub_bin.69	5 m	E
804	91.9683555214278	-1.68446842151789	0.373632316047871	-4.50835848284084	6.5331123205574e-06	0.000651344797750298	NODE_2239_length_21700_cov_21.680249_18_PAL1920_LH5_1_150_sub_bin.69	5 m	NU
805	163.1229741665	-1.79131565354955	0.397492677508154	-4.50653749090209	6.58940472259102e-06	0.00065532692773381	NODE_1705_length_5338_cov_8.130797_1_depth2_bin.9	5 m	C
806	363.818829587942	-1.26060111270577	0.279724641215875	-4.50657870978523	6.58812540417083e-06	0.00065532692773381	NODE_87_length_31469_cov_20.706086_17_depth2_bin.9	5 m	G
807	1071.47194509573	1.39413156521335	0.30938348219061	4.50616030093822	6.60112268365515e-06	0.000655678800590371	NODE_5_length_160813_cov_40.680495_98_170123_PAL_Sterivex_14_bin.3	5 m	-
808	515.038416134416	1.42458506091161	0.316161643518138	4.50587568137398	6.60997800313338e-06	0.000655745812840551	NODE_3_length_200913_cov_30.428118_92_170123_PAL_Sterivex_14_bin.3	5 m	-
809	956.733914106176	1.3564109469941	0.301071859816691	4.5052730860332	6.62876396439746e-06	0.00065679661539947	NODE_3_length_200913_cov_30.428118_198_170123_PAL_Sterivex_14_bin.3	5 m	P
810	1996.37797791777	1.44157756457632	0.320063548939683	4.50403543093873	6.66750827720774e-06	0.000657130624457071	NODE_140_length_19294_cov_30.753833_12_170123_PAL_Sterivex_14_bin.3	5 m	HJ
811	168.202676474778	-1.6471765842245	0.365716163483386	-4.50397534671538	6.66939469363373e-06	0.000657130624457071	NODE_73_length_33532_cov_18.130746_17_depth2_bin.9	5 m	E
812	111.854711399145	-1.6555812486766	0.367509702523017	-4.50486405477392	6.64154463896341e-06	0.000657130624457071	NODE_73_length_33532_cov_18.130746_8_depth2_bin.9	5 m	G
813	32.4897778233011	-2.23532476257018	0.496264440855054	-4.50430169592398	6.6591547091702e-06	0.000657130624457071	NODE_442_length_49337_cov_31.381519_13_PAL1920_LH1_2_35_A_sub_bin.24	5 m	U
814	32.68475612364	-2.30696729505051	0.512220415676651	-4.50385659072758	6.67312468260256e-06	0.000657130624457071	NODE_717_length_16258_cov_43.820280_10_LMG2001_200120_16_bin.28	5 m	P
815	286.122224964639	1.57483863532006	0.349723729637137	4.50309344737363	6.6971417967627e-06	0.000658686493429331	NODE_1132_length_7277_cov_4.476461_7_LMG1901_190131_1_bin.12	5 m	P
816	115.81456268244	1.72263139060658	0.382612489857593	4.50228739591783	6.72259907064703e-06	0.000660380019981526	NODE_150_length_28349_cov_17.012759_12_LH1_2_5_bin.3	5 m	E
817	161.265499700354	1.76398478335133	0.391830243663131	4.50191074292847	6.73452649523384e-06	0.000660741952025648	NODE_299_length_34467_cov_15.036848_12_LH5_3_35_bin.17	5 m	H
818	523.22721634326	1.41822856767455	0.315080250348061	4.50116618260863	6.75816398438116e-06	0.00066165499300348	NODE_2_length_233688_cov_37.894360_88_170123_PAL_Sterivex_14_bin.3	5 m	S
819	123.090223171452	-1.64375732073957	0.36519032057805	-4.50109772388739	6.7603413167725e-06	0.00066165499300348	NODE_5781_length_11198_cov_4.734901_6_PAL1920_LH1_2_35_A_sub_bin.49	5 m	G
820	419.25624523157	1.47165310600252	0.326996214274257	4.50052031724203	6.77873247559449e-06	0.000662645899730126	NODE_76_length_28864_cov_39.969523_15_170123_PAL_Sterivex_14_bin.3	5 m	U
821	112.089466261113	-1.49839099850867	0.332957301352345	-4.50024970896503	6.78736816593202e-06	0.00066268192137001	NODE_328_length_14103_cov_10.762457_12_depth2_bin.9	5 m	L
822	113.713141417035	1.91821943695851	0.426283178008001	4.4998712966396	6.79946176349924e-06	0.000663055056007995	NODE_1206_length_7890_cov_26.981493_8_LMG1901_190113_2_bin.12	5 m	E
823	958.786346386962	1.3374280078915	0.297248585443835	4.49935869634006	6.81587672124819e-06	0.000663848172809006	NODE_13_length_98162_cov_38.357976_86_170123_PAL_Sterivex_14_bin.3	5 m	EG
824	541.689490160991	1.43224753631431	0.318544264657762	4.49622766824286	6.91696727845425e-06	0.00067245145977179	NODE_5626_length_3462_cov_32.382741_3_170123_PAL_Sterivex_14_bin.3	5 m	I
825	584.392211997093	1.39801029586485	0.310938152279885	4.49610408248153	6.92098673010462e-06	0.00067245145977179	NODE_9_length_114004_cov_39.524226_40_170123_PAL_Sterivex_14_bin.3	5 m	J
826	917.702851502675	1.38976717763755	0.309194477004274	4.49479949028437	6.96355323547196e-06	0.000675768160107701	NODE_104_length_22440_cov_43.155595_16_170123_PAL_Sterivex_14_bin.3	5 m	V
827	127.463328630384	2.04084424727708	0.454263050214261	4.49264857952784	7.03428087336574e-06	0.000676514701732956	NODE_77_length_64411_cov_14.830894_45_LH5_3_35_bin.17	5 m	P
828	182.692053878902	1.59646170659357	0.355348524204996	4.49266451905282	7.03375422154798e-06	0.000676514701732956	NODE_66_length_41020_cov_14.249969_28_LH1_2_5_bin.3	5 m	E
829	201.56540441215	1.60000504057948	0.356127378126445	4.49278864488588	7.02965431695963e-06	0.000676514701732956	NODE_80_length_39561_cov_23.948869_29_LH1_2_5_bin.3	5 m	H
830	160.787224391404	1.69360773755373	0.376883414100799	4.49371788247697	6.99903391166713e-06	0.000676514701732956	NODE_424_length_16761_cov_16.358614_5_LH1_2_5_bin.3	5 m	P
831	575.487256754926	1.39565871591609	0.310656564461678	4.49260976774966	7.03556339638111e-06	0.000676514701732956	NODE_4_length_180559_cov_30.514631_97_170123_PAL_Sterivex_14_bin.3	5 m	F
832	369.289274242821	1.38904652054226	0.309191434925553	4.49251293418498	7.03876420625871e-06	0.000676514701732956	NODE_28_length_57418_cov_36.650297_39_170123_PAL_Sterivex_14_bin.3	5 m	O
833	356.027619752892	-1.41439714323438	0.314749455236141	-4.49372388007225	6.99883669279671e-06	0.000676514701732956	NODE_189_length_20487_cov_27.718677_5_depth2_bin.9	5 m	U
834	218.089492806074	-1.42198562419664	0.316462090141892	-4.49338378432331	7.01002845723604e-06	0.000676514701732956	NODE_775_length_7970_cov_11.507517_3_depth2_bin.9	5 m	L
835	506.715112085595	1.40320303768813	0.31252108783497	4.48994673418362	7.12409863222108e-06	0.000682262243920642	NODE_1_length_236708_cov_35.625152_157_170123_PAL_Sterivex_14_bin.3	5 m	C
836	208.522032129569	-1.35939313063449	0.302737761934118	-4.49033223324921	7.11121668974725e-06	0.000682262243920642	NODE_859_length_7563_cov_8.097629_2_depth2_bin.9	5 m	I
837	111.167340699524	-1.62638690594846	0.362215749836925	-4.4901054321373	7.11879283750498e-06	0.000682262243920642	NODE_282_length_15847_cov_14.880256_2_depth2_bin.9	5 m	E
838	614.618322497083	1.39033630049211	0.30970532219596	4.4892231448719	7.1483385764899e-06	0.000682356443762068	NODE_185_length_16211_cov_34.259532_5_170123_PAL_Sterivex_14_bin.3	5 m	M
839	463.87473489459	1.52724865878471	0.340202755953002	4.48923070745405	7.148084825687e-06	0.000682356443762068	NODE_1_length_236708_cov_35.625152_136_170123_PAL_Sterivex_14_bin.3	5 m	-
840	167.043746596688	-1.45378608738035	0.323844027766476	-4.48915515721253	7.15062018463706e-06	0.000682356443762068	NODE_594_length_9528_cov_6.058693_4_depth2_bin.9	5 m	C
841	45.6368377190167	-1.88627260260519	0.420730482206981	-4.48332764650321	7.34879612832574e-06	0.000686287143297606	NODE_274_length_33956_cov_20.998879_37_LMG2001_200120_17_bin.12	5 m	S
842	53.8197385748405	2.41251978432469	0.538158781027218	4.48291446572655	7.36304477701466e-06	0.000686287143297606	NODE_147_length_75720_cov_52.351563_48_PAL1920_LH1_2_75_A_sub_bin.68	5 m	S
843	182.171673844691	1.66948801131205	0.372320680331157	4.48400558848124	7.32547422840453e-06	0.000686287143297606	NODE_290_length_20145_cov_27.949577_7_LH1_2_5_bin.3	5 m	S
844	103.303514419902	1.90341251213956	0.424267680530173	4.48634812286673	7.24543224601278e-06	0.000686287143297606	NODE_118_length_32390_cov_17.288851_18_LH1_2_5_bin.3	5 m	G
845	2150.10885208385	1.29911500458333	0.289523240719777	4.48708366676757	7.22047248861319e-06	0.000686287143297606	NODE_94_length_25433_cov_36.169320_12_170123_PAL_Sterivex_14_bin.3	5 m	F
846	1091.73240288303	1.32215403447076	0.294783646739672	4.48516750876067	7.28566749519567e-06	0.000686287143297606	NODE_19_length_77123_cov_33.703898_19_170123_PAL_Sterivex_14_bin.3	5 m	E
847	500.036562397988	1.36218234797468	0.303819261576769	4.48352859823695	7.34187578873094e-06	0.000686287143297606	NODE_3_length_200913_cov_30.428118_161_170123_PAL_Sterivex_14_bin.3	5 m	E
848	771.201707886806	1.51298018208367	0.3372748095517	4.4858973728121	7.26076863572754e-06	0.000686287143297606	NODE_1303_length_5924_cov_43.212472_3_170123_PAL_Sterivex_14_bin.3	5 m	L
849	382.752757006752	1.46422434360966	0.326611234878031	4.48308014926817	7.35732796613289e-06	0.000686287143297606	NODE_3_length_200913_cov_30.428118_169_170123_PAL_Sterivex_14_bin.3	5 m	J
850	598.656588121349	1.4527138052246	0.323965071855889	4.48416799040244	7.31989795314424e-06	0.000686287143297606	NODE_2_length_233688_cov_37.894360_126_170123_PAL_Sterivex_14_bin.3	5 m	L
851	233.896173390153	1.58779639874191	0.353961966529424	4.48578251022324	7.26468169887455e-06	0.000686287143297606	NODE_69_length_29578_cov_30.688345_15_170123_PAL_Sterivex_14_bin.3	5 m	K
852	170.520640512742	1.57160490523489	0.350436210283834	4.48471036700797	7.30130416803233e-06	0.000686287143297606	NODE_9_length_114004_cov_39.524226_34_170123_PAL_Sterivex_14_bin.3	5 m	J
853	240.758732604789	-1.40898441157982	0.314241707645036	-4.48376003980795	7.33391316764517e-06	0.000686287143297606	NODE_1044_length_6793_cov_7.365539_4_depth2_bin.9	5 m	T
854	202.453675185048	-1.37056141769454	0.305558559252572	-4.48542963760229	7.27671575023844e-06	0.000686287143297606	NODE_87_length_31469_cov_20.706086_27_depth2_bin.9	5 m	O
855	140.103713829709	-1.59421810497045	0.35559932425756	-4.48318654232246	7.35365917603989e-06	0.000686287143297606	NODE_2091_length_4849_cov_7.112224_2_depth2_bin.9	5 m	E
856	172.047802258593	-1.45511930109806	0.324330724615798	-4.48652930684193	7.2392763474745e-06	0.000686287143297606	NODE_101_length_29026_cov_10.889890_22_depth2_bin.9	5 m	E
857	86.3670151041531	-1.80093939924217	0.401485548141994	-4.48568922985301	7.26786099706291e-06	0.000686287143297606	NODE_2012_length_23141_cov_63.430304_13_PAL1920_LH5_1_150_sub_bin.69	5 m	V
858	47.7582790946934	-1.95888347285588	0.436633576870422	-4.48633265196003	7.24595811675342e-06	0.000686287143297606	NODE_3297_length_17149_cov_63.272727_9_PAL1920_LH5_1_150_sub_bin.69	5 m	Q
859	56.9155032036959	2.40658866366834	0.536821820856855	4.48303062611545	7.35903628781423e-06	0.000686287143297606	NODE_9301_length_2206_cov_3.096234_1_LMG1901_190131_1_bin.12	5 m	K
860	45.558894217246	-2.5152603915714	0.560928208906928	-4.48410393991925	7.32209672251051e-06	0.000686287143297606	NODE_454_length_48791_cov_22.235206_2_PAL1920_LH1_2_35_A_sub_bin.24	5 m	G
861	887.574169014375	1.37721887403766	0.307236129025947	4.48260716734048	7.3736591704309e-06	0.000686478248296632	NODE_37_length_48364_cov_31.382889_5_170123_PAL_Sterivex_14_bin.3	5 m	E
862	59.5364915999485	2.36668779267712	0.528062207178676	4.48183520900279	7.40038796927042e-06	0.000688167400047307	NODE_92_length_78985_cov_15.722932_3_LH1_2_35_bin.11	5 m	M
863	307.262738109913	1.47548693498384	0.329247438899898	4.48139229241639	7.41576561127812e-06	0.000688229931677816	NODE_49_length_49472_cov_16.398466_19_LH1_2_5_bin.3	5 m	C
864	1973.20225192807	1.4166507564511	0.31614086287979	4.48107449175203	7.42681817037989e-06	0.000688229931677816	NODE_444_length_9737_cov_33.939682_6_170123_PAL_Sterivex_14_bin.3	5 m	V
865	474.569485219904	-1.31542490355622	0.293547660052528	-4.48112890193312	7.42492476118923e-06	0.000688229931677816	NODE_136_length_25193_cov_25.097382_11_depth2_bin.9	5 m	L
866	539.503887683847	1.36980370225179	0.305737181679874	4.4803307688172	7.45274517050368e-06	0.000688343151665412	NODE_88_length_26038_cov_34.549821_24_170123_PAL_Sterivex_14_bin.3	5 m	F
867	38.1402485376808	-2.30837818150728	0.515256689253072	-4.4800547565012	7.46238926616486e-06	0.000688343151665412	NODE_3122_length_17755_cov_61.081243_5_PAL1920_LH5_1_150_sub_bin.69	5 m	J
868	39.1820284755468	-2.09522146496618	0.46766205081983	-4.48020415873637	7.45716754956087e-06	0.000688343151665412	NODE_325_length_47562_cov_22.841876_12_PAL1920_LH5_3_35_A_sub_bin.18	5 m	E
869	144.512536750985	-1.53955368209097	0.343606154400459	-4.48057656236472	7.44416697655835e-06	0.000688343151665412	NODE_1241_length_29078_cov_6.187024_5_PAL1920_LH1_2_35_A_sub_bin.49	5 m	T
870	94.3206503653721	1.86679184436057	0.416761409878529	4.47928191073322	7.48945665707709e-06	0.000689476087673485	NODE_279_length_20728_cov_21.344362_9_LH1_2_5_bin.3	5 m	I
871	42.3891426346504	-2.14524654601701	0.478933808912246	-4.47921300625923	7.49187445250137e-06	0.000689476087673485	NODE_4165_length_15002_cov_66.734395_7_PAL1920_LH5_1_150_sub_bin.69	5 m	F
872	1276.02891977121	1.43771981467113	0.321073176918886	4.47785713047699	7.53960301747734e-06	0.000692278921735337	NODE_90_length_25807_cov_44.597390_19_170123_PAL_Sterivex_14_bin.3	5 m	G
873	606.453660272128	1.41203540730705	0.315327720743512	4.47799325722968	7.53479808313963e-06	0.000692278921735337	NODE_17_length_87514_cov_32.909100_26_170123_PAL_Sterivex_14_bin.3	5 m	K
874	1175.96072626101	1.35865832666487	0.303437352949045	4.47755793233876	7.55017426325355e-06	0.000692456371388876	NODE_273_length_12770_cov_43.357059_9_170123_PAL_Sterivex_14_bin.3	5 m	S
875	679.851390763026	1.4518129306341	0.324278737756449	4.47705249094836	7.56806468081779e-06	0.000692512475667799	NODE_140_length_19294_cov_30.753833_14_170123_PAL_Sterivex_14_bin.3	5 m	E
876	36.7847349018272	-2.31719239930273	0.517564205006519	-4.47711100746147	7.56599137898578e-06	0.000692512475667799	NODE_4292_length_14739_cov_63.042631_7_PAL1920_LH5_1_150_sub_bin.69	5 m	E
877	311.686335558531	-1.36736473712624	0.30543851452597	-4.4767266474182	7.5796195994342e-06	0.000692778959921832	NODE_136_length_25193_cov_25.097382_20_depth2_bin.9	5 m	U
878	95.2549016821022	-1.74849868952261	0.390612987218629	-4.47629430340462	7.59497723306649e-06	0.000693392010305403	NODE_10815_length_2520_cov_12.559026_3_depth2_bin.9	5 m	J
879	52.3787870793104	-1.83661992968266	0.410347512424233	-4.47576718287471	7.61374175154875e-06	0.000694314347349994	NODE_5437_length_11512_cov_24.325216_7_PAL1920_LH5_3_35_A_sub_bin.18	5 m	S
880	133.978397791171	-1.63822523272027	0.36612362585831	-4.47451384455113	7.65853644990901e-06	0.000697605641763417	NODE_593_length_44158_cov_65.800286_13_PAL1920_LH5_1_150_sub_bin.69	5 m	J
881	708.817661070827	1.33604583662929	0.298632551778755	4.47387878070009	7.68132990575879e-06	0.00069888767603384	NODE_69_length_29578_cov_30.688345_10_170123_PAL_Sterivex_14_bin.3	5 m	P
882	248.311269889882	1.4721961412559	0.329090165033488	4.47353430056498	7.69372096694216e-06	0.00069922141186865	NODE_3_length_200913_cov_30.428118_66_170123_PAL_Sterivex_14_bin.3	5 m	-
883	210.365379519067	1.64653349951398	0.368085884407156	4.47323184415483	7.70461617550446e-06	0.000699418599542567	NODE_100_length_35131_cov_19.882398_24_LH1_2_5_bin.3	5 m	C
884	70.9636475379348	-1.77170508135836	0.396097193518275	-4.47290490907408	7.71640975510138e-06	0.000699696802205222	NODE_2272_length_4660_cov_6.495114_8_depth2_bin.9	5 m	N
885	207.06772340488	1.5497615214259	0.34650827646734	4.47250939350066	7.73070032086291e-06	0.000700200538214383	NODE_94_length_25433_cov_36.169320_8_170123_PAL_Sterivex_14_bin.3	5 m	S
886	793.980248637256	1.42867024045903	0.31946888215807	4.47201690132732	7.74853016797882e-06	0.0007002330115049	NODE_19_length_77123_cov_33.703898_66_170123_PAL_Sterivex_14_bin.3	5 m	S
887	26.5047301586174	-2.47491940328519	0.553394239099072	-4.47225364563673	7.73995433855633e-06	0.0007002330115049	NODE_23_length_86888_cov_45.782410_38_LMG2001_200120_16_bin.28	5 m	E
888	342.232837042761	1.51014246669011	0.337723838846006	4.47153056133149	7.76617586432668e-06	0.00070055440969057	NODE_1_length_236708_cov_35.625152_138_170123_PAL_Sterivex_14_bin.3	5 m	S
889	121.321981453251	-1.5501667352712	0.346696240166902	-4.47125337882217	7.77624995733442e-06	0.00070055440969057	NODE_136_length_25193_cov_25.097382_9_depth2_bin.9	5 m	D
890	90.3492605854349	-1.64916066480211	0.368840987442189	-4.47119685975949	7.77830565414067e-06	0.00070055440969057	NODE_186_length_73279_cov_64.824839_56_PAL1920_LH5_1_150_sub_bin.69	5 m	S
891	794.408382752215	1.42991321067085	0.319841355855445	4.47069518838931	7.7965751032031e-06	0.000701411747612294	NODE_40_length_46336_cov_42.503641_22_170123_PAL_Sterivex_14_bin.3	5 m	O
892	282.069206975382	1.59055272822198	0.355810703945474	4.47022169537015	7.81385600471543e-06	0.000702178329177107	NODE_69_length_29578_cov_30.688345_13_170123_PAL_Sterivex_14_bin.3	5 m	O
893	606.89030495135	1.5876171911833	0.355200814545674	4.46963274342142	7.83540187419108e-06	0.000703326028478621	NODE_40_length_46336_cov_42.503641_2_170123_PAL_Sterivex_14_bin.3	5 m	K
894	95.2742656991682	2.03185488554015	0.454616381388517	4.46938334983516	7.8445426494501e-06	0.000703358892275862	NODE_77_length_64411_cov_14.830894_52_LH5_3_35_bin.17	5 m	S
895	191.0810927288	1.56785474578598	0.350818437972188	4.46913438999541	7.85367769475667e-06	0.000703391169448385	NODE_410_length_16934_cov_17.515078_15_LH1_2_5_bin.3	5 m	C
896	269.19669974196	1.67217998941261	0.374205286279336	4.46861669443217	7.87270599173777e-06	0.000704308445184951	NODE_59_length_33413_cov_34.966065_2_170123_PAL_Sterivex_14_bin.3	5 m	S
897	92.2394584182959	1.964587594952	0.439712575544952	4.46789039980766	7.89947581388779e-06	0.000704345030355526	NODE_80_length_39561_cov_23.948869_12_LH1_2_5_bin.3	5 m	O
898	517.060842863913	1.4350232489951	0.32116883881039	4.46812727632738	7.89073545305821e-06	0.000704345030355526	NODE_4_length_180559_cov_30.514631_5_170123_PAL_Sterivex_14_bin.3	5 m	K
899	76.3790887969779	-1.64860339175435	0.368984937333902	-4.46794225169818	7.89756177200183e-06	0.000704345030355526	NODE_55_length_113101_cov_59.070644_52_PAL1920_LH5_1_150_sub_bin.69	5 m	KL
900	274.533120596198	1.52046902359895	0.34036051136119	4.46723098845456	7.92385579964293e-06	0.000705733814653086	NODE_372_length_10798_cov_36.370288_3_170123_PAL_Sterivex_14_bin.3	5 m	CO
901	136.194646914405	-1.4880030584796	0.333128762355739	-4.46675047797464	7.94166668918005e-06	0.000706535092642946	NODE_5857_length_3194_cov_19.264415_1_depth2_bin.9	5 m	K
902	232.284118974953	-1.65590636376955	0.37075463764712	-4.46631328546084	7.95790517650149e-06	0.000707194859354774	NODE_803_length_7811_cov_18.820655_2_depth2_bin.9	5 m	S
903	120.601111124094	1.7598830987493	0.39407105453685	4.46590298497738	7.97317369202452e-06	0.000707767061799891	NODE_268_length_21201_cov_17.363426_20_LH1_2_5_bin.3	5 m	K
904	1017.38640631628	1.31615510068688	0.294732428958851	4.46559309858176	7.98472405635688e-06	0.000708008308528158	NODE_9_length_114004_cov_39.524226_61_170123_PAL_Sterivex_14_bin.3	5 m	J
905	400.116803137723	1.39891045113092	0.313287451757959	4.46526167352434	7.99709493056917e-06	0.000708321696623827	NODE_13_length_98162_cov_38.357976_32_170123_PAL_Sterivex_14_bin.3	5 m	-
906	294.657178309846	1.43462137289145	0.321356536919227	4.46426696853547	8.03433371034403e-06	0.000709268856336736	NODE_316_length_19125_cov_14.766597_4_LH1_2_5_bin.3	5 m	J
907	1335.75301057197	1.37734222754566	0.308517497739063	4.46438933817162	8.02974363115542e-06	0.000709268856336736	NODE_5_length_160813_cov_40.680495_12_170123_PAL_Sterivex_14_bin.3	5 m	S
908	368.774198206254	1.52472823212874	0.341512956560661	4.46462777718336	8.0208069954234e-06	0.000709268856336736	NODE_1_length_236708_cov_35.625152_227_170123_PAL_Sterivex_14_bin.3	5 m	V
909	922.975747743178	1.42889702639628	0.320130704778283	4.46348008819055	8.06390953146118e-06	0.000711096655910743	NODE_1726_length_6283_cov_22.849872_5_LMG1901_190113_2_bin.12	5 m	L
910	1176.0724944314	1.36011083649251	0.304744183979466	4.46312319641891	8.07735800794164e-06	0.000711499849670974	NODE_69_length_29578_cov_30.688345_22_170123_PAL_Sterivex_14_bin.3	5 m	F
911	902.060877342878	1.34998720744697	0.302573410379418	4.46168487096777	8.13177494842945e-06	0.000713349528000558	NODE_73_length_29064_cov_41.708228_14_170123_PAL_Sterivex_14_bin.3	5 m	T
912	643.319302016003	1.41754857941007	0.317736751818094	4.46139318570747	8.14285309165037e-06	0.000713349528000558	NODE_5_length_160813_cov_40.680495_88_170123_PAL_Sterivex_14_bin.3	5 m	E
913	515.529936961095	1.41778499805849	0.3177762936003	4.46158202046937	8.13567954276552e-06	0.000713349528000558	NODE_25_length_63197_cov_48.940594_36_170123_PAL_Sterivex_14_bin.3	5 m	O
914	321.558493130021	1.51105439970835	0.338658291361943	4.46188514573648	8.12417689949818e-06	0.000713349528000558	NODE_1917_length_5292_cov_3.888868_6_LMG1901_190131_1_bin.12	5 m	C
915	19.5986562654546	-2.76446767310719	0.619594042842944	-4.46174023950054	8.12967369109162e-06	0.000713349528000558	NODE_587_length_42796_cov_16.499029_28_PAL1920_LH1_2_35_A_sub_bin.24	5 m	S
916	703.73176807445	1.41946553289177	0.318209319292928	4.46079183364544	8.16573786060064e-06	0.000714573379290422	NODE_28_length_57418_cov_36.650297_59_170123_PAL_Sterivex_14_bin.3	5 m	-
917	2003.46296056265	1.35492928610744	0.303863306154993	4.45900922770955	8.23393766094643e-06	0.00071695583916856	NODE_1_length_236708_cov_35.625152_172_170123_PAL_Sterivex_14_bin.3	5 m	P
918	264.869231377774	1.60118504779119	0.359085974992715	4.45905760542076	8.23207963683271e-06	0.00071695583916856	NODE_37_length_48364_cov_31.382889_1_170123_PAL_Sterivex_14_bin.3	5 m	S
919	183.744632799848	-1.46579208309534	0.328678705286434	-4.45965028923289	8.20934916387419e-06	0.00071695583916856	NODE_1740_length_5267_cov_23.883730_3_depth2_bin.9	5 m	C
920	53.2390613546657	-2.01613993763601	0.452159646625367	-4.45891169785541	8.23768467120243e-06	0.00071695583916856	NODE_3366_length_15128_cov_15.010947_10_PAL1920_LH5_3_35_A_sub_bin.18	5 m	E
921	26.3830976326161	-2.29877797202664	0.515516750011861	-4.4591722227721	8.22767917178137e-06	0.00071695583916856	NODE_79_length_106735_cov_19.468457_81_PAL1920_LH1_2_35_A_sub_bin.24	5 m	IQ
922	741.558620813057	1.39887454239403	0.313750005641491	4.45856419837794	8.25104854575736e-06	0.000717340075196116	NODE_4_length_180559_cov_30.514631_44_170123_PAL_Sterivex_14_bin.3	5 m	S
923	39.3471952297274	-2.00674586137337	0.45011637893071	-4.45828224722806	8.26190683746281e-06	0.000717505881123883	NODE_314_length_39478_cov_16.667352_4_PAL1920_LH1_3_35_B_sub_bin.13	5 m	P
924	1653.88221786501	1.43747139633513	0.322469708644538	4.45769434399704	8.28459167468451e-06	0.000718697293787187	NODE_90_length_25807_cov_44.597390_14_170123_PAL_Sterivex_14_bin.3	5 m	P
925	167.060752586093	1.75923916348188	0.394713949695619	4.4569976937438	8.31154969998901e-06	0.000719594812912151	NODE_11_length_120239_cov_16.910970_119_LH5_3_35_bin.17	5 m	G
926	31.5383848957738	-2.46379758003987	0.552797397125611	-4.45696306250881	8.31289199776257e-06	0.000719594812912151	NODE_9_length_217214_cov_55.750381_105_PAL1920_LH5_1_150_sub_bin.69	5 m	S
927	197.344691576215	1.77994844118712	0.399426312203267	4.45626236130712	8.34009554643237e-06	0.000720393727166946	NODE_314_length_33432_cov_16.367019_21_LH5_3_35_bin.17	5 m	O
928	48.505749070412	-2.009003647439	0.450814998523306	-4.45638156232536	8.33546176842007e-06	0.000720393727166946	NODE_553_length_46300_cov_64.352600_38_PAL1920_LH5_1_150_sub_bin.69	5 m	C
929	92.924533557462	2.0049633825044	0.449973051927421	4.45574101363695	8.36039117969883e-06	0.000721369468441656	NODE_4622_length_13137_cov_60.804235_5_PAL1920_LH1_2_75_A_sub_bin.68	5 m	E
930	711.12719635282	1.45960812132833	0.327634334364941	4.45499133708775	8.3896582304428e-06	0.000722339661048157	NODE_1738_length_17361_cov_14.929909_7_LH3_1_75_bin.40	5 m	L
931	111.861179760861	-1.60950149385353	0.361276368737739	-4.45504226993022	8.38766673762076e-06	0.000722339661048157	NODE_1018_length_6891_cov_17.041984_2_depth2_bin.9	5 m	O
932	90.8364278808089	2.0279431322251	0.455283216887026	4.45424530711025	8.4188801164478e-06	0.000722683298572236	NODE_67600_length_2196_cov_54.540402_3_PAL1920_LH1_2_75_A_sub_bin.68	5 m	K
933	963.876602278212	1.51165695722212	0.339377956095574	4.45419901343392	8.42069663497677e-06	0.000722683298572236	NODE_1303_length_5924_cov_43.212472_1_170123_PAL_Sterivex_14_bin.3	5 m	-
934	201.737332488042	-1.51033666010511	0.339077415870062	-4.45425318648733	8.41857097470725e-06	0.000722683298572236	NODE_28044_length_4240_cov_60.298686_2_PAL1920_LH5_1_150_sub_bin.69	5 m	H
935	83.8461054865569	2.00584218802613	0.450653335237663	4.45096492399929	8.54853053060035e-06	0.000723484651774206	NODE_4009_length_10528_cov_19.525446_8_LH3_1_75_bin.40	5 m	P
936	65.4695213304602	2.25665304526685	0.507021031803457	4.45080756756777	8.55479743963354e-06	0.000723484651774206	NODE_958_length_19444_cov_14.516736_5_LH5_3_35_bin.17	5 m	J
937	62.8758124407232	2.1332258740998	0.479318318324373	4.45054109669175	8.56541997721652e-06	0.000723484651774206	NODE_1927_length_22381_cov_58.132312_12_PAL1920_LH1_2_75_A_sub_bin.68	5 m	L
938	112.90032749641	1.72128585596404	0.386634385658238	4.45197302623144	8.50848562080675e-06	0.000723484651774206	NODE_115_length_32799_cov_16.493617_27_LH1_2_5_bin.3	5 m	J
939	102.604376339839	1.88579805864677	0.423657719545556	4.45123025415329	8.5379733735588e-06	0.000723484651774206	NODE_21_length_69907_cov_18.274037_41_LH1_2_5_bin.3	5 m	J
940	1334.19049713563	1.4190674929744	0.318628882164771	4.45366874256101	8.44153068376265e-06	0.000723484651774206	NODE_140_length_19294_cov_30.753833_13_170123_PAL_Sterivex_14_bin.3	5 m	M
941	975.796197411679	1.38596301109043	0.311355952669856	4.45137791394668	8.53210357184614e-06	0.000723484651774206	NODE_4_length_180559_cov_30.514631_26_170123_PAL_Sterivex_14_bin.3	5 m	P
942	1109.75178051269	1.3959875281141	0.313479988209245	4.45319503834577	8.46018391540334e-06	0.000723484651774206	NODE_59_length_33413_cov_34.966065_22_170123_PAL_Sterivex_14_bin.3	5 m	M
943	972.006060186954	1.3644690967716	0.306444611574651	4.45257983085537	8.48446798502693e-06	0.000723484651774206	NODE_1303_length_5924_cov_43.212472_5_170123_PAL_Sterivex_14_bin.3	5 m	O
944	846.240888418688	1.3694640001363	0.307701116862173	4.45063057977041	8.56185143802114e-06	0.000723484651774206	NODE_31_length_55474_cov_35.213104_7_170123_PAL_Sterivex_14_bin.3	5 m	I
945	352.626873148177	1.43413221275837	0.322228727102199	4.450665294977	8.56046739600207e-06	0.000723484651774206	NODE_1_length_236708_cov_35.625152_45_170123_PAL_Sterivex_14_bin.3	5 m	O
946	352.12627128728	1.47563180858665	0.331490335697904	4.45150778070175	8.52694427039892e-06	0.000723484651774206	NODE_25_length_63197_cov_48.940594_3_170123_PAL_Sterivex_14_bin.3	5 m	P
947	531.166804338271	-1.22887371750308	0.27606621959682	-4.45137300499055	8.53229865166135e-06	0.000723484651774206	NODE_87_length_31469_cov_20.706086_9_depth2_bin.9	5 m	J
948	147.524244418663	-1.56340927262886	0.351259167416487	-4.45087108794269	8.55226713605223e-06	0.000723484651774206	NODE_184_length_20733_cov_14.738611_2_depth2_bin.9	5 m	J
949	26.4096699577332	-2.605171189962	0.585088420338366	-4.4526110915943	8.48323242575489e-06	0.000723484651774206	NODE_186_length_74309_cov_16.223638_17_PAL1920_LH1_2_35_A_sub_bin.24	5 m	Q
950	62.1095651928558	2.1521104264618	0.483609014787711	4.4501040316763	8.58287034237091e-06	0.000724195495688176	NODE_370_length_52467_cov_56.075517_51_PAL1920_LH1_2_75_A_sub_bin.68	5 m	H
951	1248.05389477469	1.35914869249563	0.305438043908336	4.44983432680548	8.59365559199801e-06	0.000724343054619744	NODE_61_length_32584_cov_42.705278_2_170123_PAL_Sterivex_14_bin.3	5 m	H
952	31.4191859223579	-2.54544387688683	0.572071401145858	-4.44952128665811	8.60619002076962e-06	0.000724637583702575	NODE_8489_length_8724_cov_20.260007_8_PAL1920_LH5_3_35_A_sub_bin.80	5 m	-
953	724.3737117617	1.48622684025076	0.33405910214939	4.44899369808559	8.62735472266055e-06	0.000725657397543572	NODE_88_length_26038_cov_34.549821_27_170123_PAL_Sterivex_14_bin.3	5 m	U
954	289.049268751402	1.49451521806066	0.335941218934287	4.4487402373598	8.6375402132012e-06	0.000725752566467277	NODE_148_length_28462_cov_20.843947_14_LH1_2_5_bin.3	5 m	C
955	1635.895952864	1.2887746465519	0.289760648598631	4.44772143072154	8.67859770080175e-06	0.000726421420769926	NODE_4_length_180559_cov_30.514631_23_170123_PAL_Sterivex_14_bin.3	5 m	S
956	1051.80434719749	1.3311458841906	0.299274141904293	4.44791479718382	8.67079079949819e-06	0.000726421420769926	NODE_9_length_114004_cov_39.524226_49_170123_PAL_Sterivex_14_bin.3	5 m	L
957	431.120541873665	1.42509948995731	0.320448751666979	4.44719938069323	8.69970830604535e-06	0.000726421420769926	NODE_27_length_57706_cov_34.202269_4_170123_PAL_Sterivex_14_bin.3	5 m	T
958	414.370719631621	1.38349674955919	0.311026978503549	4.44815673616365	8.66103230217049e-06	0.000726421420769926	NODE_3_length_200913_cov_30.428118_54_170123_PAL_Sterivex_14_bin.3	5 m	J
959	113.195552316967	-1.63423127387416	0.367438329560194	-4.4476341807624	8.68212249514864e-06	0.000726421420769926	NODE_2270_length_4660_cov_14.624756_6_depth2_bin.9	5 m	C
960	273.045974452611	-1.34345888217896	0.302091273515682	-4.44719526831753	8.69987479651599e-06	0.000726421420769926	NODE_1443_length_27799_cov_50.398465_16_PAL1920_LH5_1_150_sub_bin.69	5 m	L
961	114.863689689513	1.80206249632254	0.405234046274011	4.44696716105641	8.70911454129427e-06	0.000726436215817967	NODE_147_length_75720_cov_52.351563_15_PAL1920_LH1_2_75_A_sub_bin.68	5 m	C
962	96.2557704644367	-1.8488904707049	0.415859481831761	-4.44595001792668	8.75042934441524e-06	0.00072912361267114	NODE_1487_length_5690_cov_19.888021_6_depth2_bin.9	5 m	H
963	1422.20043148084	1.41115273539899	0.317458200514347	4.44516075852704	8.78261684174248e-06	0.000731045691381509	NODE_27_length_57706_cov_34.202269_25_170123_PAL_Sterivex_14_bin.3	5 m	P
964	170.229738228681	1.64385874217056	0.369889681451691	4.44418653615579	8.82250351789723e-06	0.000731995209744992	NODE_204_length_24695_cov_14.576705_5_LH1_2_5_bin.3	5 m	E
965	1337.4397664243	1.30253584403264	0.293056817760185	4.44465293108632	8.80338679535794e-06	0.000731995209744992	NODE_4_length_180559_cov_30.514631_124_170123_PAL_Sterivex_14_bin.3	5 m	J
966	732.954705055438	1.37927318980791	0.31034894245847	4.4442657960482	8.81925199635425e-06	0.000731995209744992	NODE_25_length_63197_cov_48.940594_19_170123_PAL_Sterivex_14_bin.3	5 m	J
967	300.961167569655	1.47832189100013	0.332658527837914	4.44396210314631	8.83171677052262e-06	0.000731995209744992	NODE_1_length_236708_cov_35.625152_104_170123_PAL_Sterivex_14_bin.3	5 m	U
968	138.547335886338	-1.48907943481232	0.3350938581689	-4.44376821153724	8.83968366268061e-06	0.000731995209744992	NODE_57_length_38495_cov_18.197737_12_depth2_bin.9	5 m	E
969	281.035664638836	1.46396088058154	0.329460906244454	4.44350407843323	8.85054778732878e-06	0.000732138503133849	NODE_66_length_41020_cov_14.249969_7_LH1_2_5_bin.3	5 m	L
970	55.5516853317447	-1.80148639029866	0.405440552871826	-4.4432812098798	8.85972457320788e-06	0.000732142064267214	NODE_30116_length_4045_cov_87.348120_1_PAL1920_LH5_1_150_sub_bin.69	5 m	T
971	263.36154802032	1.67256024759534	0.376473609760085	4.44270250087704	8.88359584310978e-06	0.000732890394785295	NODE_68_length_66466_cov_17.434702_38_LH5_3_35_bin.17	5 m	M
972	886.738044724892	1.33298262551794	0.300146307839314	4.44110952126575	8.94962278783056e-06	0.000732890394785295	NODE_3_length_200913_cov_30.428118_13_170123_PAL_Sterivex_14_bin.3	5 m	E
973	629.206734653799	1.4115316784991	0.317727946533714	4.44257955240751	8.88867527596682e-06	0.000732890394785295	NODE_3640_length_4088_cov_41.217952_5_170123_PAL_Sterivex_14_bin.3	5 m	L
974	406.73603154748	1.4352812431594	0.323173157717106	4.44121428059875	8.94526628308294e-06	0.000732890394785295	NODE_80_length_27694_cov_37.912117_6_170123_PAL_Sterivex_14_bin.3	5 m	S
975	408.278842054059	-1.2830678272939	0.288863915693623	-4.44177260497552	8.92208205363706e-06	0.000732890394785295	NODE_1017_length_6898_cov_23.261289_1_depth2_bin.9	5 m	F
976	137.269469858768	-1.60130968066015	0.360476294877983	-4.44220522517902	8.90415714075218e-06	0.000732890394785295	NODE_130_length_25782_cov_20.508687_19_depth2_bin.9	5 m	I
977	72.7484837820526	-1.6685060324004	0.375657406051698	-4.44156299202784	8.93077942004702e-06	0.000732890394785295	NODE_9235_length_9006_cov_55.508435_6_PAL1920_LH5_1_150_sub_bin.69	5 m	E
978	45.0758306827037	-2.04665806114966	0.460758791155673	-4.44192948769625	8.91557789273345e-06	0.000732890394785295	NODE_297_length_58853_cov_19.914164_48_PAL1920_LH1_2_35_A_sub_bin.24	5 m	P
979	25.6312257000188	-2.33238636840869	0.525185114475976	-4.44107478319509	8.95106784718686e-06	0.000732890394785295	NODE_171_length_36298_cov_44.561101_12_LMG2001_200120_16_bin.28	5 m	E
980	873.166281586906	1.45243178026213	0.327113630367228	4.44014448016607	8.98985030482276e-06	0.000733373563312525	NODE_90_length_25807_cov_44.597390_7_170123_PAL_Sterivex_14_bin.3	5 m	Q
981	934.276848995576	1.38029535927225	0.310927554589921	4.43928284546125	9.0259132974949e-06	0.000733373563312525	NODE_5_length_160813_cov_40.680495_54_170123_PAL_Sterivex_14_bin.3	5 m	K
982	388.322170383693	1.43859273898794	0.324067110337892	4.43918155559808	9.03016176787672e-06	0.000733373563312525	NODE_74_length_29019_cov_30.872497_7_170123_PAL_Sterivex_14_bin.3	5 m	Q
983	274.651673064689	1.64245383266165	0.369891648708032	4.44036473491214	8.98065384794949e-06	0.000733373563312525	NODE_16_length_88681_cov_41.716156_60_170123_PAL_Sterivex_14_bin.3	5 m	-
984	222.086809504402	-1.51052454226189	0.340230510293647	-4.43970924582332	9.00804942779664e-06	0.000733373563312525	NODE_492_length_10741_cov_14.558956_6_depth2_bin.9	5 m	M
985	76.9363210869459	-1.81450524888173	0.408713220763623	-4.43955604247786	9.01446392765999e-06	0.000733373563312525	NODE_9917_length_8578_cov_61.560131_2_PAL1920_LH5_1_150_sub_bin.69	5 m	EH
986	44.9269465213406	-1.99428766933578	0.449116017939162	-4.440473262314	8.97612573091824e-06	0.000733373563312525	NODE_4811_length_13784_cov_58.032267_14_PAL1920_LH5_1_150_sub_bin.69	5 m	J
987	23.6205443575143	-2.40872628630645	0.542509003211272	-4.43997476917153	8.99694250895836e-06	0.000733373563312525	NODE_6223_length_11753_cov_61.931783_7_PAL1920_LH5_1_150_sub_bin.69	5 m	L
988	1028.11834465935	1.40953072312055	0.317683334322039	4.4369048383624	9.12616137804097e-06	0.000734273743693579	NODE_76_length_28864_cov_39.969523_11_170123_PAL_Sterivex_14_bin.3	5 m	P
989	912.941485455533	1.36981366743185	0.308699088507156	4.43737516056869	9.10625029693413e-06	0.000734273743693579	NODE_28_length_57418_cov_36.650297_28_170123_PAL_Sterivex_14_bin.3	5 m	T
990	772.556557115454	1.3983586352743	0.31508703227077	4.43800757269064	9.07954256314664e-06	0.000734273743693579	NODE_1_length_236708_cov_35.625152_233_170123_PAL_Sterivex_14_bin.3	5 m	S
991	759.95120466555	1.4514976909555	0.327113455405156	4.43729130358673	9.10979733737664e-06	0.000734273743693579	NODE_377_length_10691_cov_35.815814_7_170123_PAL_Sterivex_14_bin.3	5 m	I
992	817.799205214965	1.32860946668723	0.299424278625243	4.43721355124349	9.11308733903078e-06	0.000734273743693579	NODE_14_length_96497_cov_41.204423_31_170123_PAL_Sterivex_14_bin.3	5 m	H
993	609.531714046978	1.33492631500221	0.300763404810523	4.43845991118235	9.06048554411625e-06	0.000734273743693579	NODE_4_length_180559_cov_30.514631_129_170123_PAL_Sterivex_14_bin.3	5 m	H
994	180.490389971964	-1.46879758708839	0.331044056866676	-4.43686438895937	9.12787574394216e-06	0.000734273743693579	NODE_236_length_17802_cov_18.322702_3_depth2_bin.9	5 m	K
995	134.645240250221	-1.57008837624485	0.353790716585079	-4.43790156904042	9.08401403254073e-06	0.000734273743693579	NODE_243_length_17648_cov_14.260558_3_depth2_bin.9	5 m	S
996	90.011915924085	-1.72148963198914	0.387949545663294	-4.43740597516575	9.10494721144004e-06	0.000734273743693579	NODE_229_length_67257_cov_66.485789_56_PAL1920_LH5_1_150_sub_bin.69	5 m	Q
997	135.699665484259	1.76728554337144	0.398329115750191	4.43674708549244	9.13284915370267e-06	0.000734273743693579	NODE_5449_length_2869_cov_3.023810_1_LMG1901_190131_1_bin.12	5 m	L
998	388.935653112404	1.40697298561987	0.317140136669224	4.43643936209606	9.14590825880054e-06	0.000734586887984904	NODE_2391_length_4646_cov_5.338271_5_LMG1901_190131_1_bin.12	5 m	G
999	82.5701426248596	-1.59324815289933	0.359199782431268	-4.43554876930972	9.18380367503961e-06	0.000736892227211036	NODE_55_length_113101_cov_59.070644_114_PAL1920_LH5_1_150_sub_bin.69	5 m	U
1000	110.930728276094	1.80251802781832	0.406441463856042	4.43487731472385	9.21247373283682e-06	0.000738453469476734	NODE_3_length_193859_cov_15.484118_165_LH1_2_5_bin.3	5 m	EG
1001	49.2556282887405	-2.07741474800142	0.468491918749293	-4.43425951411795	9.23892837032548e-06	0.0007385144375354	NODE_1293_length_29584_cov_62.445630_16_PAL1920_LH5_1_150_sub_bin.69	5 m	D
1002	37.6516055711848	-2.12934724670637	0.48023095301854	-4.43400666558901	9.24977643243209e-06	0.0007385144375354	NODE_910_length_35876_cov_59.056810_2_PAL1920_LH5_1_150_sub_bin.69	5 m	S
1003	71.2454317245036	-1.74279754035345	0.393053172409048	-4.43399942473871	9.25008726871356e-06	0.0007385144375354	NODE_56885_length_2688_cov_47.605773_3_PAL1920_LH5_1_150_sub_bin.69	5 m	EGP
1004	60.0668199253448	2.29426136388465	0.517389407900905	4.43430292319411	9.23706719624948e-06	0.0007385144375354	NODE_400_length_42202_cov_18.639215_9_LH1_2_35_bin.11	5 m	V
1005	148.328171010348	-1.52505513797801	0.344006300060916	-4.4332186291587	9.28366399888351e-06	0.000740457650569656	NODE_291_length_15383_cov_14.873173_7_depth2_bin.9	5 m	J
1006	125.639423206814	1.75669205174133	0.396345257642001	4.4322267464294	9.32648610045852e-06	0.00074183846331534	NODE_413_length_16865_cov_18.610470_8_LH1_2_5_bin.3	5 m	EG
1007	218.277000787419	-1.52656512147371	0.344428015924113	-4.43217465158251	9.32874037553161e-06	0.00074183846331534	NODE_1527_length_5625_cov_6.324596_5_depth2_bin.9	5 m	P
1008	92.6254456588438	-1.80369667885879	0.406927331466587	-4.43247857635459	9.31559612288277e-06	0.00074183846331534	NODE_236_length_17802_cov_18.322702_2_depth2_bin.9	5 m	E
1009	748.036132668671	1.38710342567577	0.313030172652057	4.43121317642942	9.37043940662932e-06	0.000744415938510003	NODE_19_length_77123_cov_33.703898_14_170123_PAL_Sterivex_14_bin.3	5 m	S
1010	656.439336497206	1.38384891052177	0.312355117434785	4.43037054070581	9.40713075456195e-06	0.000746590878241759	NODE_19_length_77123_cov_33.703898_48_170123_PAL_Sterivex_14_bin.3	5 m	P
1011	861.31757742666	1.37019709684366	0.309297011170244	4.4300366552507	9.42170724575174e-06	0.000747008120084044	NODE_14_length_96497_cov_41.204423_39_170123_PAL_Sterivex_14_bin.3	5 m	H
1012	327.352574240069	1.44154478369793	0.325450560076767	4.42938178799845	9.45035957992321e-06	0.000748539449809768	NODE_22_length_69872_cov_33.895140_54_170123_PAL_Sterivex_14_bin.3	5 m	J
1013	1118.94659974073	1.4315667254448	0.323213485353463	4.42916768735453	9.45974514439274e-06	0.000748543189816617	NODE_13_length_98162_cov_38.357976_81_170123_PAL_Sterivex_14_bin.3	5 m	S
1014	109.788713987682	-1.6785824670097	0.379047571930607	-4.42842163177608	9.49251973010166e-06	0.000750395854561626	NODE_3412_length_16804_cov_61.069079_16_PAL1920_LH5_1_150_sub_bin.69	5 m	P
1015	94.154932941361	1.78516501373296	0.403137333983511	4.42818082883383	9.50312145813809e-06	0.000750493802799441	NODE_699_length_13185_cov_14.562224_5_LH1_2_5_bin.3	5 m	L
1016	367.058522949051	1.42981048818173	0.322930062481215	4.42761654705004	9.52800917843925e-06	0.000751718661146982	NODE_61_length_43378_cov_21.419569_21_LH1_2_5_bin.3	5 m	G
1017	694.139012025418	1.35734039152329	0.306643789076019	4.42644018851071	9.58009297409639e-06	0.000754010879427068	NODE_27_length_57706_cov_34.202269_41_170123_PAL_Sterivex_14_bin.3	5 m	I
1018	159.264243458063	-1.46799996309273	0.331663714771506	-4.42616993572565	9.59209689686054e-06	0.000754010879427068	NODE_330_length_14056_cov_13.993143_11_depth2_bin.9	5 m	J
1019	160.479398922361	-1.5994592039074	0.361386195057743	-4.4259001195434	9.60409575956282e-06	0.000754010879427068	NODE_178_length_21502_cov_22.540822_11_depth2_bin.9	5 m	H
1020	28.5525837074517	-2.2531681231725	0.509040638249434	-4.42630303726052	9.58618307984591e-06	0.000754010879427068	NODE_1765_length_24935_cov_51.900322_18_PAL1920_LH5_1_150_sub_bin.69	5 m	P
1021	50.0664824548752	-2.3050459960936	0.520789904857314	-4.42605736899823	9.5971010544398e-06	0.000754010879427068	NODE_277_length_62322_cov_48.447428_33_PAL1920_LH5_1_150_sub_bin.69	5 m	H
1022	84.347474670399	-1.63599676419136	0.36966096574447	-4.42566815486344	9.61442280755557e-06	0.000754083075741722	NODE_229_length_67257_cov_66.485789_49_PAL1920_LH5_1_150_sub_bin.69	5 m	S
1023	8.75242173207864	-4.00181367282533	0.904374847873644	-4.42495020978785	9.64645292773134e-06	0.000755855692845639	NODE_4685_length_15858_cov_6.367842_6_PAL1920_LH3_1_75_A_sub_bin.41	5 m	L
1024	134.861777628042	1.86918725434009	0.422622222683835	4.42283238791832	9.74153150742123e-06	0.000761541607619455	NODE_81_length_39466_cov_18.560732_34_LH1_2_5_bin.3	5 m	M
1025	803.136279166662	1.61747126047895	0.365736775266326	4.42250101675207	9.756489005631e-06	0.000761541607619455	NODE_26_length_60847_cov_40.004293_20_170123_PAL_Sterivex_14_bin.3	5 m	H
1026	635.859773711337	1.37752395799997	0.311458667937795	4.4228146454254	9.74233181631306e-06	0.000761541607619455	NODE_70_length_29526_cov_30.978250_12_170123_PAL_Sterivex_14_bin.3	5 m	E
1027	22.4174285964913	-2.65026818701255	0.599270689800762	-4.42248925588815	9.75702027277602e-06	0.000761541607619455	NODE_1220_length_29332_cov_17.177272_16_PAL1920_LH1_2_35_A_sub_bin.24	5 m	P
1028	1027.98221401873	1.32371729413416	0.29936989313669	4.42167807946458	9.79372986252022e-06	0.000763384500567441	NODE_110_length_21788_cov_32.735057_13_170123_PAL_Sterivex_14_bin.3	5 m	CH
1029	32.5508012114866	-2.33530415855883	0.52816451160919	-4.42154689917299	9.79967877297209e-06	0.000763384500567441	NODE_18492_length_5611_cov_65.133189_5_PAL1920_LH5_1_150_sub_bin.69	5 m	G
1030	45.4234829851271	-2.01951289743138	0.456768351254407	-4.42130653729677	9.81058792926999e-06	0.0007634923371208	NODE_186_length_73279_cov_64.824839_49_PAL1920_LH5_1_150_sub_bin.69	5 m	I
1031	139.205867851358	1.59251947090959	0.360224858184845	4.42090387358111	9.82888937748191e-06	0.000763679338737704	NODE_22_length_68588_cov_19.987626_64_LH1_2_5_bin.3	5 m	E
1032	1959.6151434233	1.26803600791245	0.286831819701554	4.42083451282298	9.83204518048493e-06	0.000763679338737704	NODE_20_length_72093_cov_26.144049_33_170123_PAL_Sterivex_14_bin.3	5 m	J
1033	329.143972833892	1.44539010758332	0.326979305366491	4.42043298722917	9.8503329764789e-06	0.000764359139137072	NODE_1_length_236708_cov_35.625152_106_170123_PAL_Sterivex_14_bin.3	5 m	S
1034	175.327900961346	1.5852143251495	0.358636218862723	4.4201177733147	9.86471240034062e-06	0.000764699962631632	NODE_148_length_28462_cov_20.843947_6_LH1_2_5_bin.3	5 m	E
1035	298.149567561243	1.53783275206656	0.347932363394635	4.41991867920118	9.87380500166845e-06	0.000764699962631632	NODE_59_length_33413_cov_34.966065_3_170123_PAL_Sterivex_14_bin.3	5 m	S
1036	973.243922713172	1.43554355073389	0.324828073922618	4.41939495376213	9.89776171345322e-06	0.000765815428018324	NODE_377_length_10691_cov_35.815814_6_170123_PAL_Sterivex_14_bin.3	5 m	C
1037	104.912965748032	-1.6013358155415	0.362365202539413	-4.41912138450249	9.91029762470711e-06	0.000766045937320417	NODE_2012_length_23141_cov_63.430304_6_PAL1920_LH5_1_150_sub_bin.69	5 m	IQ
1038	592.689167955335	1.43816899136112	0.325488936486623	4.41848809635417	9.93937534042959e-06	0.000766077354363611	NODE_16_length_88681_cov_41.716156_23_170123_PAL_Sterivex_14_bin.3	5 m	M
1039	340.988898923201	-1.32344345761629	0.299498055337764	-4.41887162213375	9.92175586178828e-06	0.000766077354363611	NODE_528_length_10313_cov_24.219341_9_depth2_bin.9	5 m	G
1040	209.915877003294	-1.48585636431523	0.33626644904175	-4.41868752755274	9.93020958651056e-06	0.000766077354363611	NODE_136_length_25193_cov_25.097382_18_depth2_bin.9	5 m	D
1041	2066.647728468	1.31992843784844	0.298767644372482	4.41790957859829	9.96600945615248e-06	0.000767392301619856	NODE_910_length_6870_cov_39.996478_4_170123_PAL_Sterivex_14_bin.3	5 m	C
1042	185.763913018293	-1.64024640821357	0.37132157980927	-4.41732045052725	9.99320210255091e-06	0.000768010636755778	NODE_2354_length_4586_cov_6.922754_2_depth2_bin.9	5 m	C
1043	173.723514302221	-1.40351367678941	0.317718929930459	-4.41746948189899	9.98631650697365e-06	0.000768010636755778	NODE_11887_length_7586_cov_56.796973_7_PAL1920_LH5_1_150_sub_bin.69	5 m	E
1044	360.58371328204	1.40386119494086	0.317842166231722	4.41685007242674	1.00149644181966e-05	0.000768945898308244	NODE_14_length_96497_cov_41.204423_7_170123_PAL_Sterivex_14_bin.3	5 m	S
1045	38.0253941742843	-2.06844267612348	0.468396421627066	-4.41600870676668	1.00540036292618e-05	0.000770670302057534	NODE_1122_length_32285_cov_69.819640_24_PAL1920_LH5_1_150_sub_bin.69	5 m	M
1046	393.1280106435	1.48057980461775	0.335279888264669	4.41595173596867	1.00566523110879e-05	0.000770670302057534	NODE_1132_length_7277_cov_4.476461_6_LMG1901_190131_1_bin.12	5 m	P
1047	893.568880176527	1.36029091376574	0.308137947480667	4.4145517450462	1.01219503825471e-05	0.000773455956877229	NODE_26_length_60847_cov_40.004293_28_170123_PAL_Sterivex_14_bin.3	5 m	G
1048	206.642448312381	-1.40604402977745	0.318474585000118	-4.41493323486685	1.01041169918827e-05	0.000773455956877229	NODE_216_length_18817_cov_10.124400_6_depth2_bin.9	5 m	E
1049	369.845479115197	1.48594232711502	0.336598637967129	4.41458211503557	1.01205295851431e-05	0.000773455956877229	NODE_3271_length_3839_cov_3.587738_3_LMG1901_190131_1_bin.12	5 m	L
1050	1145.33948059536	1.46328080946981	0.331520833374566	4.41384269753128	1.01551759040458e-05	0.000774342360667615	NODE_1_length_236708_cov_35.625152_107_170123_PAL_Sterivex_14_bin.3	5 m	Q
1051	781.154313514279	1.32310358852809	0.299786893027168	4.41348043994765	1.01721912445794e-05	0.000774342360667615	NODE_27_length_57706_cov_34.202269_19_170123_PAL_Sterivex_14_bin.3	5 m	K
1052	39.3097639536835	-2.04075682783341	0.462361353017074	-4.41377034329695	1.01585722288516e-05	0.000774342360667615	NODE_346_length_56838_cov_55.846415_15_PAL1920_LH5_1_150_sub_bin.69	5 m	J
1053	23.077647627333	-2.5021838187736	0.566920212921619	-4.41364368696367	1.01645201187182e-05	0.000774342360667615	NODE_1470_length_9872_cov_35.829683_2_LMG2001_200120_16_bin.28	5 m	E
1054	269.540906292173	1.50369945323515	0.340814839806414	4.41207153447094	1.02386271677517e-05	0.000777185489121816	NODE_213_length_24078_cov_19.219873_1_LH1_2_5_bin.3	5 m	I
1055	87.7198396418997	1.8438815066704	0.417905262905954	4.41219977429513	1.0232563010621e-05	0.000777185489121816	NODE_26_length_62802_cov_16.197874_52_LH1_2_5_bin.3	5 m	E
1056	37.2392507910848	-2.21174304789168	0.501266282811439	-4.41231162703929	1.02272765604585e-05	0.000777185489121816	NODE_3122_length_17755_cov_61.081243_13_PAL1920_LH5_1_150_sub_bin.69	5 m	Q
1057	519.29842428872	1.34577969928427	0.305040423949794	4.41180772652535	1.02511128140438e-05	0.000777397068068237	NODE_36_length_48752_cov_33.220404_51_170123_PAL_Sterivex_14_bin.3	5 m	G
1058	130.012507527796	-1.52383573621844	0.34542723236185	-4.41145223495916	1.02679607137955e-05	0.00077793874753915	NODE_57_length_38495_cov_18.197737_31_depth2_bin.9	5 m	M
1059	253.14407640247	-1.40030846901569	0.317499214651444	-4.41043128422529	1.03164940394482e-05	0.00078026050383383	NODE_6144_length_11834_cov_63.313609_10_PAL1920_LH5_1_150_sub_bin.69	5 m	E
1060	21.1407164286603	-2.52366590233827	0.572208182676642	-4.41039813610007	1.03180734806739e-05	0.00078026050383383	NODE_2_length_201413_cov_20.722767_89_PAL1920_LH1_3_35_B_sub_bin.13	5 m	F
1061	27.8850241937763	-2.47610706637101	0.561541639100829	-4.40948078282474	1.03618752496597e-05	0.000782834303734424	NODE_5052_length_12289_cov_23.401586_5_PAL1920_LH1_2_35_A_sub_bin.24	5 m	M
1062	921.321326386943	1.31101511576707	0.297376276067256	4.40860694439042	1.04037643692778e-05	0.000784706764178961	NODE_2_length_233688_cov_37.894360_196_170123_PAL_Sterivex_14_bin.3	5 m	C
1063	182.577359262696	-1.46431920483507	0.332153973740916	-4.40855543091367	1.04062388073834e-05	0.000784706764178961	NODE_860_length_7557_cov_20.582778_10_depth2_bin.9	5 m	C
1064	161.954967162492	-1.52427262736151	0.345834977026533	-4.40751435978834	1.04563670377451e-05	0.000787743939067962	NODE_666_length_8773_cov_11.001721_3_depth2_bin.9	5 m	E
1065	36.8780117080769	-2.280354984485	0.51740274747428	-4.40731131718305	1.04661705021006e-05	0.000787743939067962	NODE_6983_length_9778_cov_29.383318_5_PAL1920_LH1_2_35_A_sub_bin.24	5 m	L
1066	175.304535861055	-1.4005649544664	0.317869553120118	-4.40609973719988	1.05248516672607e-05	0.000790675782515729	NODE_621_length_9278_cov_17.906972_10_depth2_bin.9	5 m	T
1067	25.4625977274872	-2.46496737341133	0.559435451448491	-4.40616941066039	1.05214686348642e-05	0.000790675782515729	NODE_76_length_105031_cov_66.100004_105_PAL1920_LH5_1_150_sub_bin.69	5 m	K
1068	191.627641320363	1.50989985688125	0.342714981255237	4.40570135379273	1.05442153466678e-05	0.000791388776927151	NODE_112_length_33516_cov_20.284510_20_LH1_2_5_bin.3	5 m	E
1069	116.610484993359	1.95317228923405	0.443620176430789	4.40280310275466	1.06861141660296e-05	0.000792321037914244	NODE_91_length_59857_cov_13.613391_23_LH5_3_35_bin.17	5 m	S
1070	51.2619173565767	2.35914397638652	0.535954515294286	4.40176154704312	1.0737552859165e-05	0.000792321037914244	NODE_307_length_56947_cov_47.346710_14_PAL1920_LH1_2_75_A_sub_bin.68	5 m	S
1071	93.5779302416894	1.83201792259489	0.415906397167437	4.40488036508213	1.05842273712594e-05	0.000792321037914244	NODE_257_length_21560_cov_17.707789_17_LH1_2_5_bin.3	5 m	L
1072	116.721622490605	1.69025050436198	0.38374790350771	4.40458563789396	1.05986266443906e-05	0.000792321037914244	NODE_143_length_28867_cov_19.386367_6_LH1_2_5_bin.3	5 m	C
1073	94.543900961206	1.7763064489188	0.403435428730052	4.40295106086819	1.06788261609176e-05	0.000792321037914244	NODE_59_length_43480_cov_16.502245_10_LH1_2_5_bin.3	5 m	T
1074	2395.56750460077	1.36937874503839	0.31113833382395	4.40118942660798	1.07659083436157e-05	0.000792321037914244	NODE_1_length_236708_cov_35.625152_242_170123_PAL_Sterivex_14_bin.3	5 m	G
1075	386.368374913793	1.46033161312634	0.331769227039153	4.4016487790593	1.07431362274647e-05	0.000792321037914244	NODE_74_length_29019_cov_30.872497_16_170123_PAL_Sterivex_14_bin.3	5 m	Q
1076	528.039352566841	1.32325064332088	0.300668774011558	4.40102450835156	1.07740953033574e-05	0.000792321037914244	NODE_4_length_180559_cov_30.514631_84_170123_PAL_Sterivex_14_bin.3	5 m	S
1077	370.038993754386	1.47300697871052	0.334605475749465	4.40222018307147	1.07148734091604e-05	0.000792321037914244	NODE_17_length_87514_cov_32.909100_3_170123_PAL_Sterivex_14_bin.3	5 m	S
1078	281.914167033658	1.47618060501877	0.335158272430721	4.40442837442988	1.06063176033333e-05	0.000792321037914244	NODE_60_length_33283_cov_33.245155_25_170123_PAL_Sterivex_14_bin.3	5 m	-
1079	213.093400197847	1.54944667615982	0.351920507783087	4.40283144031736	1.06847179689176e-05	0.000792321037914244	NODE_17_length_87514_cov_32.909100_73_170123_PAL_Sterivex_14_bin.3	5 m	V
1080	381.81196571609	-1.56694686011157	0.355815348686711	-4.40382031268483	1.06361049895971e-05	0.000792321037914244	NODE_282_length_15847_cov_14.880256_4_depth2_bin.9	5 m	E
1081	168.931375092918	-1.45942540122369	0.331520988462241	-4.40221117822204	1.07153182564324e-05	0.000792321037914244	NODE_189_length_20487_cov_27.718677_3_depth2_bin.9	5 m	J
1082	139.918018074305	-1.69262426379779	0.384578411675516	-4.40124617610082	1.07630925290638e-05	0.000792321037914244	NODE_1330_length_5969_cov_13.555800_7_depth2_bin.9	5 m	M
1083	110.18689240543	-1.48580586329286	0.337587774719093	-4.40124309752982	1.07632452645469e-05	0.000792321037914244	NODE_291_length_15383_cov_14.873173_2_depth2_bin.9	5 m	H
1084	104.009643933389	-1.48297070077125	0.336657213079992	-4.40498715950247	1.05790144057412e-05	0.000792321037914244	NODE_457_length_11320_cov_10.592810_10_depth2_bin.9	5 m	EG
1085	152.341477683174	-1.49791512753699	0.340296765103259	-4.40179067550778	1.07361111009906e-05	0.000792321037914244	NODE_552_length_10070_cov_35.289266_9_depth2_bin.9	5 m	H
1086	178.802047975007	-1.46899195693086	0.333592673102538	-4.40354982400746	1.0649381191888e-05	0.000792321037914244	NODE_3863_length_15684_cov_12.263740_3_PAL1920_LH5_1_150_sub_bin.69	5 m	CP
1087	29.3759978667367	-2.51059632423864	0.570341874527244	-4.4019147749228	1.07299706805882e-05	0.000792321037914244	NODE_82_length_68925_cov_20.848381_31_PAL1920_LH1_3_35_B_sub_bin.13	5 m	E
1088	81.6262523025425	-1.83718485067883	0.417130380199369	-4.40434199446404	1.06105442768357e-05	0.000792321037914244	NODE_2265_length_18725_cov_31.591537_20_PAL1920_LH5_3_35_A_sub_bin.18	5 m	T
1089	55.0641439913268	-2.09193448013521	0.475053030160186	-4.40358096322387	1.06478520024102e-05	0.000792321037914244	NODE_19_length_92921_cov_46.863459_75_LMG2001_200120_16_bin.28	5 m	F
1090	226.592886010096	-1.42913164149629	0.32453413989981	-4.40364037490013	1.06449349862123e-05	0.000792321037914244	NODE_5647_length_11391_cov_5.738091_5_PAL1920_LH1_2_35_A_sub_bin.49	5 m	N
1091	103.841232579366	1.78756631757822	0.406310138180485	4.39951197275855	1.08494591825538e-05	0.000796401968090798	NODE_35_length_56840_cov_16.498107_2_LH1_2_5_bin.3	5 m	J
1092	247.940935982831	1.56326951394435	0.355327647177592	4.39951556362579	1.08492796687239e-05	0.000796401968090798	NODE_8427_length_2307_cov_4.006661_2_LMG1901_190131_1_bin.12	5 m	L
1093	1211.66048678376	1.33143277306253	0.302646907018153	4.39929416817952	1.08603529246929e-05	0.000796472250446053	NODE_1_length_236708_cov_35.625152_96_170123_PAL_Sterivex_14_bin.3	5 m	S
1094	132.489097907635	1.77961647122744	0.404656084452279	4.39784928388321	1.09328853301186e-05	0.000796957788259885	NODE_348_length_53816_cov_58.149328_33_PAL1920_LH1_2_75_A_sub_bin.68	5 m	H
1095	373.205937550512	1.39305526097952	0.316806166419571	4.39718480458675	1.09663968718113e-05	0.000796957788259885	NODE_37_length_56494_cov_14.796081_52_LH1_2_5_bin.3	5 m	F
1096	269.939009995625	1.44738236652807	0.329098400307431	4.39802309940123	1.09241354756154e-05	0.000796957788259885	NODE_88_length_37378_cov_16.354071_31_LH1_2_5_bin.3	5 m	H
1097	1397.33549439061	1.42153905025866	0.323283221514568	4.39719402571779	1.09659311541696e-05	0.000796957788259885	NODE_19_length_77123_cov_33.703898_23_170123_PAL_Sterivex_14_bin.3	5 m	P
1098	1372.89790358015	1.33170525474188	0.302817921367905	4.39770951707956	1.09399260291482e-05	0.000796957788259885	NODE_22_length_69872_cov_33.895140_18_170123_PAL_Sterivex_14_bin.3	5 m	U
1099	686.569732032793	1.37310027911611	0.312255153458355	4.3973662689261	1.09572353982455e-05	0.000796957788259885	NODE_80_length_27694_cov_37.912117_22_170123_PAL_Sterivex_14_bin.3	5 m	E
1100	201.655654447893	-1.71766868287906	0.390557584022055	-4.39799085499787	1.09257581501417e-05	0.000796957788259885	NODE_130_length_25782_cov_20.508687_16_depth2_bin.9	5 m	S
1101	63.5405340658923	-1.78412665919961	0.405661243595847	-4.39807027998244	1.09217615642057e-05	0.000796957788259885	NODE_4292_length_14739_cov_63.042631_5_PAL1920_LH5_1_150_sub_bin.69	5 m	H
1102	69.6081426546743	-1.93628899348526	0.44026257127421	-4.39803226488512	1.0923674271765e-05	0.000796957788259885	NODE_333_length_57653_cov_65.281451_50_PAL1920_LH5_1_150_sub_bin.69	5 m	J
1103	26.5984862154011	-2.33173892156908	0.530158217999743	-4.39819443027139	1.09155172415807e-05	0.000796957788259885	NODE_546_length_46552_cov_60.792159_14_PAL1920_LH5_1_150_sub_bin.69	5 m	H
1104	258.901884474533	1.40005452721749	0.318442661714081	4.39656709211454	1.0997637775726e-05	0.000798504210893699	NODE_108_length_21899_cov_44.936047_14_170123_PAL_Sterivex_14_bin.3	5 m	-
1105	124.823760404697	1.75929733688429	0.400171203737767	4.3963616583395	1.1008046435983e-05	0.000798536639109075	NODE_2084_length_7867_cov_23.094342_10_LH1_2_5_bin.3	5 m	D
1106	79.3473954073819	1.94495437479721	0.442481299825594	4.3955628759087	1.10486075933404e-05	0.000800561294283978	NODE_48_length_49932_cov_23.225996_4_LH1_2_5_bin.3	5 m	K
1107	41.1755358577228	-2.04314055350945	0.464834087419734	-4.39541894367257	1.10559314450506e-05	0.000800561294283978	NODE_2012_length_23141_cov_63.430304_14_PAL1920_LH5_1_150_sub_bin.69	5 m	M
1108	38.6322412791216	-2.26340845818177	0.515034886077923	-4.39467018519464	1.10941061248998e-05	0.000801154377261007	NODE_1266_length_25239_cov_18.692384_13_PAL1920_LH5_3_35_A_sub_bin.80	5 m	C
1109	645.942548597217	1.40068884219477	0.318702797738017	4.39496876756689	1.10788681489754e-05	0.000801154377261007	NODE_22_length_69872_cov_33.895140_10_170123_PAL_Sterivex_14_bin.3	5 m	S
1110	245.616894007396	1.4855460846683	0.338030911518188	4.39470484517619	1.10923362471062e-05	0.000801154377261007	NODE_1_length_236708_cov_35.625152_152_170123_PAL_Sterivex_14_bin.3	5 m	S
1111	611.434665274529	1.40852135762533	0.320545023370878	4.39414514321017	1.11209498745695e-05	0.000801648471264156	NODE_14_length_96497_cov_41.204423_63_170123_PAL_Sterivex_14_bin.3	5 m	J
1112	52.8223279388125	-1.87569306269057	0.42685308527159	-4.394235692351	1.11163159603501e-05	0.000801648471264156	NODE_183_length_73451_cov_62.415990_33_PAL1920_LH5_1_150_sub_bin.69	5 m	D
1113	142.325137514243	1.68137360272206	0.382717098487137	4.39325446751255	1.11666292058967e-05	0.000803496107617833	NODE_60_length_43428_cov_17.808060_34_LH1_2_5_bin.3	5 m	S
1114	37.0463119679012	-2.20813895997574	0.502614615898402	-4.39330431334311	1.11640680802176e-05	0.000803496107617833	NODE_1362_length_10366_cov_43.629425_6_LMG2001_200120_16_bin.28	5 m	S
1115	188.030453285364	-1.49599723475814	0.340553456417294	-4.39284114305107	1.1187887825731e-05	0.000804303777878872	NODE_814_length_7745_cov_19.691808_7_depth2_bin.9	5 m	EM
1116	882.592581857863	1.39670996816246	0.317968824730687	4.39260034170157	1.12002908275804e-05	0.000804473935624723	NODE_5_length_160813_cov_40.680495_114_170123_PAL_Sterivex_14_bin.3	5 m	J
1117	96.3660994248868	-1.74436082183831	0.397201014471245	-4.39163234303519	1.12502822964157e-05	0.000807341207086921	NODE_365_length_13196_cov_12.154935_7_depth2_bin.9	5 m	V
1118	16.9069232989409	-2.80632644151119	0.639087435606075	-4.3911463207688	1.12754627593282e-05	0.000808424457837416	NODE_2649_length_18677_cov_16.553754_9_PAL1920_LH1_2_35_A_sub_bin.24	5 m	P
1119	76.8454366118988	-1.68573950670439	0.383925361072131	-4.39080008154939	1.12934339707622e-05	0.000808989347835883	NODE_8309_length_9719_cov_56.319743_5_PAL1920_LH5_1_150_sub_bin.69	5 m	NOU
1120	110.571805062953	-1.62644345567078	0.3704695367216	-4.39022185214927	1.13235073864537e-05	0.000810419379538714	NODE_519_length_10358_cov_12.135495_2_depth2_bin.9	5 m	S
1121	532.083909609657	1.45023002059874	0.33038181632661	4.38955762373152	1.13581479169986e-05	0.000810726999760264	NODE_723_length_7566_cov_32.544402_6_170123_PAL_Sterivex_14_bin.3	5 m	-
1122	211.891236550928	-1.3232724751065	0.301458657755079	-4.38956533861304	1.13577449940556e-05	0.000810726999760264	NODE_87_length_31469_cov_20.706086_19_depth2_bin.9	5 m	O
1123	35.6233281083338	-2.12235572104181	0.48349619814986	-4.38960167455957	1.13558474702795e-05	0.000810726999760264	NODE_546_length_46552_cov_60.792159_18_PAL1920_LH5_1_150_sub_bin.69	5 m	G
1124	119.872716370405	1.97200875087386	0.449364447986503	4.38843962781207	1.14166816612542e-05	0.000813501662345901	NODE_10570_length_7496_cov_59.506115_1_PAL1920_LH1_2_75_A_sub_bin.68	5 m	V
1125	25.897982991099	-2.30368170570834	0.524944687577053	-4.38842750526968	1.14173179238396e-05	0.000813501662345901	NODE_229_length_67257_cov_66.485789_55_PAL1920_LH5_1_150_sub_bin.69	5 m	K
1126	729.562041988317	1.39060079924994	0.316895617549663	4.38819826541781	1.14293561586653e-05	0.000813636173149463	NODE_16_length_88681_cov_41.716156_53_170123_PAL_Sterivex_14_bin.3	5 m	O
1127	708.709011103597	1.43637391677982	0.327408867458129	4.38709534024307	1.14874444313976e-05	0.000817045759300773	NODE_3_length_200913_cov_30.428118_62_170123_PAL_Sterivex_14_bin.3	5 m	I
1128	397.755973491173	1.41207209852785	0.321900251299821	4.38667597439255	1.15096052292493e-05	0.00081789621982816	NODE_49_length_49472_cov_16.398466_40_LH1_2_5_bin.3	5 m	C
1129	84.0232578405776	-1.8564103715961	0.423219374963164	-4.38640213897976	1.15240976930738e-05	0.000818200728858647	NODE_9_length_217214_cov_55.750381_154_PAL1920_LH5_1_150_sub_bin.69	5 m	C
1130	131.169458273319	1.71670914597371	0.391461790114027	4.38538112614685	1.15782874768354e-05	0.000818423604557471	NODE_118_length_32390_cov_17.288851_8_LH1_2_5_bin.3	5 m	F
1131	162.228531775998	1.65777063501995	0.378011452361751	4.38550373186442	1.15717674079114e-05	0.000818423604557471	NODE_157_length_27889_cov_21.755299_3_LH1_2_5_bin.3	5 m	K
1132	1346.15509875163	1.3073583801521	0.298103378782542	4.38558726000143	1.1567327459184e-05	0.000818423604557471	NODE_5_length_160813_cov_40.680495_149_170123_PAL_Sterivex_14_bin.3	5 m	S
1133	769.640411579423	1.38019294747777	0.314716693208218	4.38550918099734	1.15714777089658e-05	0.000818423604557471	NODE_701_length_7673_cov_41.222893_7_170123_PAL_Sterivex_14_bin.3	5 m	J
1134	72.8788185379466	-1.9470319596263	0.443933883322419	-4.38586022101903	1.15528295185917e-05	0.000818423604557471	NODE_2270_length_4660_cov_14.624756_3_depth2_bin.9	5 m	S
1135	133.140585520628	1.89284352430669	0.431647489462891	4.38516050831662	1.15900285805447e-05	0.000818531727717445	NODE_91_length_59857_cov_13.613391_30_LH5_3_35_bin.17	5 m	I
1136	1138.53530952831	1.33626650222915	0.304738953510162	4.38495468609199	1.1600992520502e-05	0.000818584822586616	NODE_59_length_33413_cov_34.966065_14_170123_PAL_Sterivex_14_bin.3	5 m	C
1137	81.9863229273727	1.92550435416147	0.43923077752927	4.38381018059044	1.16621399733041e-05	0.000821611453896393	NODE_2470_length_7213_cov_18.101425_2_LH1_2_5_bin.3	5 m	J
1138	1191.2400782164	1.4208833041331	0.324123726788039	4.38376825483772	1.16643857697809e-05	0.000821611453896393	NODE_3640_length_4088_cov_41.217952_3_170123_PAL_Sterivex_14_bin.3	5 m	S
1139	29.0363863133184	-2.19292146413864	0.500264871461596	-4.38352078916056	1.16776499371879e-05	0.000821823585307383	NODE_5266_length_13041_cov_59.595102_8_PAL1920_LH5_1_150_sub_bin.69	5 m	S
1140	700.102163156875	1.3399946940701	0.305704567597419	4.3832995515943	1.16895204651603e-05	0.000821937352145898	NODE_4_length_180559_cov_30.514631_91_170123_PAL_Sterivex_14_bin.3	5 m	K
1141	53.7028350563801	-1.78157221109829	0.406481334036292	-4.38291272420205	1.17103034145678e-05	0.000822677038654624	NODE_346_length_56838_cov_55.846415_50_PAL1920_LH5_1_150_sub_bin.69	5 m	C
1142	820.254533433946	1.44555239385964	0.329830346525207	4.38271495964112	1.17209422668143e-05	0.000822703406500265	NODE_372_length_10798_cov_36.370288_19_170123_PAL_Sterivex_14_bin.3	5 m	N
1143	299.87695558614	1.4422513750381	0.329127942372743	4.38203868270999	1.17573927103044e-05	0.000824539881778288	NODE_290_length_20145_cov_27.949577_9_LH1_2_5_bin.3	5 m	-
1144	595.095578575829	1.34403504632236	0.306756635702345	4.38143756285851	1.1789883090345e-05	0.000824653969245966	NODE_22_length_69872_cov_33.895140_38_170123_PAL_Sterivex_14_bin.3	5 m	M
1145	62.3728246166387	-1.80633502507425	0.412260014633177	-4.38154310619114	1.1784172303797e-05	0.000824653969245966	NODE_2477_length_17885_cov_26.610544_4_PAL1920_LH5_3_35_A_sub_bin.18	5 m	T
1146	42.9478442723485	-2.05001710847647	0.467866779645983	-4.3816257055644	1.17797048212051e-05	0.000824653969245966	NODE_16_length_95776_cov_56.052757_8_LMG2001_200120_16_bin.28	5 m	E
1147	123.606594441975	1.67641542112887	0.382673405224162	4.38079939249206	1.18244698160093e-05	0.000825758614549493	NODE_404_length_17040_cov_15.387106_8_LH1_2_5_bin.3	5 m	I
1148	38.0479398617644	-2.04246772900183	0.466235289220726	-4.38076605573046	1.1826279217331e-05	0.000825758614549493	NODE_1311_length_28278_cov_20.143854_5_PAL1920_LH1_2_35_A_sub_bin.24	5 m	E
1149	283.236700710988	1.44307993666488	0.329574811166311	4.37861113098438	1.19438032020694e-05	0.000827477421842246	NODE_37_length_56494_cov_14.796081_3_LH1_2_5_bin.3	5 m	L
1150	110.575148142387	1.73243248582935	0.395521573968265	4.38012133813049	1.18613242240537e-05	0.000827477421842246	NODE_924_length_11588_cov_17.215035_12_LH1_2_5_bin.3	5 m	S
1151	792.014335660236	1.34184041241695	0.306446485003635	4.37871040485595	1.19383646585816e-05	0.000827477421842246	NODE_19_length_77123_cov_33.703898_8_170123_PAL_Sterivex_14_bin.3	5 m	F
1152	823.608109881565	1.38720231937889	0.316738312354005	4.37964800995869	1.18871160643501e-05	0.000827477421842246	NODE_2_length_233688_cov_37.894360_92_170123_PAL_Sterivex_14_bin.3	5 m	G
1153	113.61114952808	-1.72417378064951	0.393726299818018	-4.37911762929331	1.19160803106835e-05	0.000827477421842246	NODE_1465_length_5719_cov_10.517126_3_depth2_bin.9	5 m	H
1154	50.9363702924746	-2.06997193215616	0.472726248971623	-4.37879626244409	1.19336630085146e-05	0.000827477421842246	NODE_2004_length_23220_cov_62.399611_4_PAL1920_LH5_1_150_sub_bin.69	5 m	Q
1155	39.2419476999284	-2.11581757451649	0.483155083731854	-4.37916860601791	1.19132935333404e-05	0.000827477421842246	NODE_183_length_73451_cov_62.415990_29_PAL1920_LH5_1_150_sub_bin.69	5 m	M
1156	33.1440250823836	-2.1121602577586	0.482371390823518	-4.37870134493809	1.19388608921348e-05	0.000827477421842246	NODE_6830_length_6562_cov_15.640695_3_PAL1920_LH1_3_35_B_sub_bin.13	5 m	L
1157	50.1801133132878	-2.17200429873091	0.495940923044834	-4.37956256038696	1.18917779457592e-05	0.000827477421842246	NODE_145_length_55436_cov_19.132031_31_PAL1920_LH1_3_35_B_sub_bin.13	5 m	H
1158	130.687526856078	-1.61158847198969	0.368100895469265	-4.37811614105202	1.19709556572065e-05	0.000828642369231743	NODE_786_length_7905_cov_12.325096_2_depth2_bin.9	5 m	E
1159	917.034762741557	1.35995386367989	0.310648958344581	4.37778343415976	1.19892392435764e-05	0.000829191923456943	NODE_2_length_233688_cov_37.894360_181_170123_PAL_Sterivex_14_bin.3	5 m	K
1160	1850.77315007094	1.32133895112163	0.301851328145975	4.37744951873339	1.20076160389867e-05	0.000829746971080256	NODE_47_length_39125_cov_46.594369_23_170123_PAL_Sterivex_14_bin.3	5 m	C
1161	61.2518734499926	-1.78195800997668	0.407119560667279	-4.37698942064097	1.20329812516411e-05	0.000830068598252191	NODE_872_length_36577_cov_66.683834_31_PAL1920_LH5_1_150_sub_bin.69	5 m	H
1162	57.2408385560572	-1.96101785132063	0.44802275773094	-4.37704964197001	1.20296583428775e-05	0.000830068598252191	NODE_55_length_113101_cov_59.070644_86_PAL1920_LH5_1_150_sub_bin.69	5 m	L
1163	564.025133349711	1.29896654172254	0.296788167368082	4.3767463953896	1.20463998674448e-05	0.000830279725343628	NODE_19_length_77123_cov_33.703898_24_170123_PAL_Sterivex_14_bin.3	5 m	H
1164	925.965477951679	1.3499816411624	0.308464136397367	4.37646222646559	1.20621083397554e-05	0.000830648178950267	NODE_76_length_28864_cov_39.969523_12_170123_PAL_Sterivex_14_bin.3	5 m	I
1165	157.995442292342	1.62672885240799	0.3717606490336	4.37574244782687	1.21019842426535e-05	0.000832678843710405	NODE_587_length_14349_cov_23.088779_9_LH1_2_5_bin.3	5 m	M
1166	33.2070067590077	-2.15205479237558	0.49185188613542	-4.37541230000094	1.21203165666944e-05	0.000833224987438326	NODE_1122_length_32285_cov_69.819640_27_PAL1920_LH5_1_150_sub_bin.69	5 m	E
1167	126.516241415523	-1.64522450084247	0.3760823083396	-4.37463944556743	1.21633350299342e-05	0.000835465817763041	NODE_186_length_73279_cov_64.824839_30_PAL1920_LH5_1_150_sub_bin.69	5 m	T
1168	102.588630171443	2.24941949242693	0.51425416065541	4.37413960746584	1.2191234466656e-05	0.000836255253727001	NODE_11298_length_6252_cov_49.582540_4_LH5_1_200_bin.83	5 m	O
1169	130.054236203154	1.65419813246969	0.378280310201396	4.37294273019127	1.22582889185013e-05	0.000836255253727001	NODE_22_length_68588_cov_19.987626_75_LH1_2_5_bin.3	5 m	-
1170	882.550234469648	1.47926129094913	0.338255437478865	4.37320772128479	1.22434126573604e-05	0.000836255253727001	NODE_22_length_69872_cov_33.895140_49_170123_PAL_Sterivex_14_bin.3	5 m	C
1171	752.823719119131	1.3027133615209	0.297895907939348	4.37304886304827	1.22523286859833e-05	0.000836255253727001	NODE_3_length_200913_cov_30.428118_189_170123_PAL_Sterivex_14_bin.3	5 m	S
1172	149.185389915324	-1.54021205627837	0.352165291382444	-4.37354871126618	1.22242952633917e-05	0.000836255253727001	NODE_106_length_27813_cov_13.137294_25_depth2_bin.9	5 m	S
1173	112.306194933213	-1.55009677605672	0.354452413798021	-4.37321546056677	1.22429784430075e-05	0.000836255253727001	NODE_101_length_29026_cov_10.889890_19_depth2_bin.9	5 m	I
1174	85.1733951063876	-1.64979769891517	0.377246432584415	-4.37326255841003	1.22403363235493e-05	0.000836255253727001	NODE_1389_length_28382_cov_62.788541_16_PAL1920_LH5_1_150_sub_bin.69	5 m	T
1175	109.281005229778	-1.6048557313943	0.366917695299298	-4.3738848029262	1.22054803692744e-05	0.000836255253727001	NODE_1121_length_26916_cov_15.798332_24_PAL1920_LH5_3_35_A_sub_bin.18	5 m	EH
1176	127.373839952621	1.63769885971682	0.374579516695431	4.37209934532654	1.23057503658217e-05	0.000838757022296235	NODE_26_length_62802_cov_16.197874_53_LH1_2_5_bin.3	5 m	P
1177	5864.54414566608	1.39925337380028	0.320054691176193	4.37191958867425	1.23158888101334e-05	0.000838757022296235	NODE_11595_length_1986_cov_6.484723_2_LMG1901_190131_1_bin.12	5 m	L
1178	326.169254073786	1.39167279928747	0.318349658856296	4.37152282269501	1.23382950061601e-05	0.000839569652889459	NODE_9_length_114004_cov_39.524226_75_170123_PAL_Sterivex_14_bin.3	5 m	S
1179	117.848534598748	1.65328529396465	0.378298591318795	4.37031839902205	1.2406549821039e-05	0.000843498066628365	NODE_316_length_19125_cov_14.766597_11_LH1_2_5_bin.3	5 m	FP
1180	156.572266835086	1.68700440957678	0.386110487798903	4.36922710697105	1.24687044632571e-05	0.000845029905474069	NODE_3_length_193859_cov_15.484118_108_LH1_2_5_bin.3	5 m	E
1181	1941.07495312267	1.30581119713039	0.298854102329064	4.36939358353725	1.24592036057673e-05	0.000845029905474069	NODE_13_length_98162_cov_38.357976_37_170123_PAL_Sterivex_14_bin.3	5 m	I
1182	792.139797272855	1.39657265067042	0.319635248603965	4.36926983732262	1.24662651725595e-05	0.000845029905474069	NODE_9_length_114004_cov_39.524226_119_170123_PAL_Sterivex_14_bin.3	5 m	K
1183	33.4977965408856	-2.16707363982093	0.495990638830802	-4.3691825412862	1.24712490104022e-05	0.000845029905474069	NODE_561_length_43394_cov_15.705762_35_PAL1920_LH1_2_35_A_sub_bin.24	5 m	C
1184	37.0001734704564	-2.12277696625169	0.485890790791849	-4.36883556239507	1.24910772648965e-05	0.000845658590709102	NODE_800_length_38079_cov_65.724569_10_PAL1920_LH5_1_150_sub_bin.69	5 m	M
1185	184.95200953486	-1.33256921243904	0.30503132016003	-4.36863077450515	1.25027940679454e-05	0.00084573752480875	NODE_120_length_26835_cov_19.664712_30_depth2_bin.9	5 m	F
1186	2118.82036396853	1.32785345394583	0.30398603873111	4.36813960104392	1.25309389880626e-05	0.000846322461274505	NODE_108_length_21899_cov_44.936047_1_170123_PAL_Sterivex_14_bin.3	5 m	J
1187	133.810284391862	1.78783283831149	0.409291952809436	4.36811138367016	1.25325577176681e-05	0.000846322461274505	NODE_8211_length_2334_cov_4.254498_1_LMG1901_190131_1_bin.12	5 m	-
1188	1279.07284175037	1.32672114750749	0.303744457348758	4.36788594955053	1.25454972319567e-05	0.000846483137305711	NODE_40_length_46336_cov_42.503641_34_170123_PAL_Sterivex_14_bin.3	5 m	E
1189	49.7850921578959	2.49319758421628	0.571100622129593	4.36560124014456	1.26773567587779e-05	0.00084658699356433	NODE_2_length_186529_cov_13.889427_163_LH5_3_35_bin.17	5 m	L
1190	42.9467751812672	2.5637646005619	0.587281133460666	4.36548095024682	1.26843356779206e-05	0.00084658699356433	NODE_28_length_153119_cov_59.632761_138_PAL1920_LH1_2_75_A_sub_bin.68	5 m	-
1191	842.726204541696	1.31091018866282	0.30025920616898	4.36592837698061	1.26583956235999e-05	0.00084658699356433	NODE_3_length_200913_cov_30.428118_199_170123_PAL_Sterivex_14_bin.3	5 m	P
1192	520.186573564549	1.34490056842748	0.30798104100679	4.36682908802114	1.26063293491563e-05	0.00084658699356433	NODE_2_length_233688_cov_37.894360_213_170123_PAL_Sterivex_14_bin.3	5 m	-
1193	484.698601131311	-1.35622189943578	0.310600217111798	-4.36645509152241	1.26279236384944e-05	0.00084658699356433	NODE_87_length_31469_cov_20.706086_23_depth2_bin.9	5 m	F
1194	282.320821813113	-1.34486304784799	0.308047301447528	-4.36576798929391	1.26676884494908e-05	0.00084658699356433	NODE_328_length_14103_cov_10.762457_14_depth2_bin.9	5 m	J
1195	130.207505532826	-1.5577802570815	0.356745960636768	-4.36663740859452	1.26173923761457e-05	0.00084658699356433	NODE_542_length_10159_cov_15.436758_6_depth2_bin.9	5 m	S
1196	271.189642298922	-1.45134445769484	0.332405726083654	-4.36618368400065	1.26436166101286e-05	0.00084658699356433	NODE_189_length_20487_cov_27.718677_19_depth2_bin.9	5 m	J
1197	141.41362359811	-1.60717310576491	0.368137256341289	-4.36568991070806	1.26722146603246e-05	0.00084658699356433	NODE_492_length_10741_cov_14.558956_8_depth2_bin.9	5 m	G
1198	163.026519188844	-1.53036457990629	0.350540782616093	-4.36572477668687	1.26701932910177e-05	0.00084658699356433	NODE_1414_length_5822_cov_16.269984_2_depth2_bin.9	5 m	H
1199	55.9529256742412	-1.76130534543545	0.403430205646863	-4.36582417672807	1.2664432221883e-05	0.00084658699356433	NODE_574_length_9903_cov_17.681763_1_depth2_bin.9	5 m	O
1200	243.738680880446	-1.36381965338604	0.312341545535417	-4.36643691138871	1.26289742454262e-05	0.00084658699356433	NODE_10484_length_8249_cov_54.984867_1_PAL1920_LH5_1_150_sub_bin.69	5 m	C
1201	80.7785967049446	-1.76510779466856	0.404280363306721	-4.36604879898507	1.26514226759583e-05	0.00084658699356433	NODE_2241_length_21685_cov_53.510957_10_PAL1920_LH5_1_150_sub_bin.69	5 m	V
1202	109.512333134634	1.73989818272432	0.398612328914606	4.36488802908317	1.27187890825814e-05	0.000846771341595979	NODE_3873_length_14665_cov_60.145927_7_PAL1920_LH1_2_75_A_sub_bin.68	5 m	H
1203	713.461101572122	1.33982430091309	0.306938599346446	4.36512157078298	1.27052078190311e-05	0.000846771341595979	NODE_19_length_77123_cov_33.703898_58_170123_PAL_Sterivex_14_bin.3	5 m	K
1204	182.469226078308	-1.35986559454168	0.311538746671051	-4.36499667881614	1.27124689997927e-05	0.000846771341595979	NODE_427_length_11932_cov_10.403385_3_depth2_bin.9	5 m	G
1205	804.150357073105	1.46398866319412	0.335454083471975	4.36419985722555	1.27588892683293e-05	0.00084701705686861	NODE_255_length_13307_cov_21.207214_7_170123_PAL_Sterivex_14_bin.3	5 m	C
1206	614.512560904665	1.38109286372462	0.316466859557677	4.36409950051315	1.27647471830295e-05	0.00084701705686861	NODE_2_length_233688_cov_37.894360_131_170123_PAL_Sterivex_14_bin.3	5 m	F
1207	354.484789261985	1.44127024891675	0.330241792047425	4.36428787519956	1.27537536887057e-05	0.00084701705686861	NODE_9_length_114004_cov_39.524226_45_170123_PAL_Sterivex_14_bin.3	5 m	S
1208	126.849243598109	-1.4552952333082	0.333442511129368	-4.36445619479987	1.27439382465799e-05	0.00084701705686861	NODE_542_length_10159_cov_15.436758_2_depth2_bin.9	5 m	IQ
1209	265.012071770983	1.49805206091977	0.343320455704283	4.36342209160444	1.28043553455121e-05	0.000848942527531483	NODE_21_length_69907_cov_18.274037_20_LH1_2_5_bin.3	5 m	H
1210	99.6370967500883	1.86485377122793	0.42743154329521	4.36292969126975	1.28332196084322e-05	0.000849034973252745	NODE_4178_length_13983_cov_57.794658_13_PAL1920_LH1_2_75_A_sub_bin.68	5 m	M
1211	147.881891869767	1.61757006543252	0.370752119850074	4.3629421892089	1.28324862181842e-05	0.000849034973252745	NODE_21_length_69907_cov_18.274037_49_LH1_2_5_bin.3	5 m	F
1212	51.5483845258896	-2.08877127144531	0.478762332933194	-4.36285632298642	1.28375257314595e-05	0.000849034973252745	NODE_76_length_105031_cov_66.100004_57_PAL1920_LH5_1_150_sub_bin.69	5 m	F
1213	1303.74256338644	1.39514004125223	0.319812583950768	4.36236755920461	1.28662474029064e-05	0.000850233024997669	NODE_16_length_88681_cov_41.716156_24_170123_PAL_Sterivex_14_bin.3	5 m	M
1214	136.843798138449	1.68929790483235	0.387307517660906	4.36164501798117	1.29088190879796e-05	0.000851712986517332	NODE_48_length_49932_cov_23.225996_42_LH1_2_5_bin.3	5 m	F
1215	567.2001152652	1.34608488437857	0.308645373538846	4.36126700667733	1.2931144796422e-05	0.000851712986517332	NODE_5_length_160813_cov_40.680495_136_170123_PAL_Sterivex_14_bin.3	5 m	S
1216	32.5808913498465	-2.25271865444958	0.51651709545741	-4.36136320416394	1.29254597889619e-05	0.000851712986517332	NODE_546_length_46552_cov_60.792159_29_PAL1920_LH5_1_150_sub_bin.69	5 m	P
1217	10.3569635166923	-3.46306118372417	0.794036745129959	-4.36133617866435	1.29270566809154e-05	0.000851712986517332	NODE_52_length_61384_cov_35.820053_52_LMG2001_200120_16_bin.28	5 m	-
1218	848.432157529579	1.30166831427962	0.29848733725359	4.36088286443368	1.29538703420665e-05	0.000851841821154205	NODE_16_length_88681_cov_41.716156_47_170123_PAL_Sterivex_14_bin.3	5 m	S
1219	30.9673065984473	-2.18248193425567	0.500468849497141	-4.36087468070905	1.29543548989119e-05	0.000851841821154205	NODE_2135_length_21225_cov_16.003921_16_PAL1920_LH1_2_35_A_sub_bin.24	5 m	C
1220	255.023517707687	1.44056927190326	0.330369106485752	4.36048420879023	1.2977494777773e-05	0.00085261975906244	NODE_189_length_25649_cov_19.548605_24_LH1_2_5_bin.3	5 m	P
1221	116.939733392751	-1.63632888093404	0.375277566466466	-4.36031627560732	1.29874588414786e-05	0.00085261975906244	NODE_6144_length_11834_cov_63.313609_3_PAL1920_LH5_1_150_sub_bin.69	5 m	ET
1222	759.247663203839	1.40432789317433	0.322107336131314	4.35981343995786	1.30173375073617e-05	0.000853881947557368	NODE_16_length_88681_cov_41.716156_66_170123_PAL_Sterivex_14_bin.3	5 m	P
1223	1639.41577984036	1.3346935846433	0.306150935742045	4.35959335354727	1.30304357405957e-05	0.000854042247011174	NODE_1_length_236708_cov_35.625152_71_170123_PAL_Sterivex_14_bin.3	5 m	C
1224	738.411918365158	1.44196730738734	0.33077696143458	4.35933416019521	1.30458775105017e-05	0.000854355759384637	NODE_90_length_25807_cov_44.597390_3_170123_PAL_Sterivex_14_bin.3	5 m	E
1225	1175.08488037811	1.3701940529851	0.314366410259757	4.358589239394	1.3090354354672e-05	0.000855870003557749	NODE_47_length_39125_cov_46.594369_35_170123_PAL_Sterivex_14_bin.3	5 m	N
1226	303.124077596628	1.41910981358555	0.325579397868354	4.35872116871276	1.30824667487201e-05	0.000855870003557749	NODE_37_length_48364_cov_31.382889_10_170123_PAL_Sterivex_14_bin.3	5 m	G
1227	45.6480352549629	2.553924337901	0.586117398728589	4.35735970889278	1.31640823048713e-05	0.000856372819597031	NODE_7353_length_2389_cov_23.128535_1_LMG1901_190113_2_bin.12	5 m	C
1228	66.5994659780611	1.95081439954376	0.447720557148276	4.35721426768815	1.31728297432962e-05	0.000856372819597031	NODE_15502_length_5776_cov_55.636952_6_PAL1920_LH1_2_75_A_sub_bin.68	5 m	S
1229	1458.44349035495	1.35936638505998	0.311914048063221	4.35814415381656	1.31169979958285e-05	0.000856372819597031	NODE_50_length_37723_cov_44.935303_27_170123_PAL_Sterivex_14_bin.3	5 m	C
1230	123.895466482124	-1.47925280487506	0.339454664108093	-4.35773303855393	1.31416540695483e-05	0.000856372819597031	NODE_856_length_7574_cov_9.039500_3_depth2_bin.9	5 m	E
1231	146.664084409006	-1.49934085354278	0.344104951693357	-4.35721963942819	1.31725065659283e-05	0.000856372819597031	NODE_73_length_33532_cov_18.130746_31_depth2_bin.9	5 m	S
1232	92.5289763463546	-1.65939189038887	0.380762320669655	-4.35807799330158	1.31209629000519e-05	0.000856372819597031	NODE_5532_length_12649_cov_62.998491_14_PAL1920_LH5_1_150_sub_bin.69	5 m	C
1233	35.5774746265243	-2.2092899274124	0.507027141400926	-4.35734055835371	1.31652337809874e-05	0.000856372819597031	NODE_1538_length_25610_cov_25.707455_10_PAL1920_LH1_2_35_A_sub_bin.24	5 m	I
1234	75.2256573283258	1.8378875621348	0.421863887264607	4.35658897956823	1.32105003781916e-05	0.000857844328958298	NODE_1409_length_16831_cov_12.162196_4_PAL1920_LH3_1_5_A_sub_bin.64	5 m	F
1235	192.731323369307	1.62773890598989	0.373666361549511	4.35612908595791	1.32382723486291e-05	0.000857844328958298	NODE_49_length_49472_cov_16.398466_5_LH1_2_5_bin.3	5 m	H
1236	874.89502530659	1.5052559765681	0.34553294058646	4.35633133562688	1.32260520785917e-05	0.000857844328958298	NODE_486_length_9147_cov_33.323251_9_170123_PAL_Sterivex_14_bin.3	5 m	U
1237	90.1345088555809	-1.66780415186815	0.382855866617031	-4.35621939557857	1.32328143568266e-05	0.000857844328958298	NODE_682_length_8615_cov_8.131308_7_depth2_bin.9	5 m	Q
1238	79.7643025441644	1.96882827550571	0.452042290168453	4.35540726681132	1.32819737745501e-05	0.000859980980468812	NODE_28_length_153119_cov_59.632761_114_PAL1920_LH1_2_75_A_sub_bin.68	5 m	L
1239	852.050527877002	1.32754437290353	0.304843199908069	4.35484332044761	1.33162127678649e-05	0.000861180525365689	NODE_9_length_114004_cov_39.524226_26_170123_PAL_Sterivex_14_bin.3	5 m	Q
1240	30.9838221852409	-2.31447482485015	0.531483025122897	-4.35474834650639	1.33219872184118e-05	0.000861180525365689	NODE_76_length_105031_cov_66.100004_44_PAL1920_LH5_1_150_sub_bin.69	5 m	ET
1241	224.808269670668	1.42287703174261	0.326793784020461	4.35405170268945	1.33644165013639e-05	0.000863227153840714	NODE_3_length_193859_cov_15.484118_36_LH1_2_5_bin.3	5 m	T
1242	82.231517480042	-1.77333169444784	0.40732429232698	-4.35361142915655	1.33912979288089e-05	0.000864267036535797	NODE_325_length_47562_cov_22.841876_10_PAL1920_LH5_3_35_A_sub_bin.18	5 m	C
1243	189.888015953721	1.62504751378808	0.373289439254286	4.35331767497737	1.34092621214726e-05	0.000864730195601773	NODE_11_length_93983_cov_18.963483_75_LH1_2_5_bin.3	5 m	P
1244	376.996240690791	1.50980535983599	0.346923704196448	4.35198097326047	1.34912972577272e-05	0.000869321065582714	NODE_4_length_180559_cov_30.514631_168_170123_PAL_Sterivex_14_bin.3	5 m	-
1245	40.2074823068535	2.6082484393542	0.599413084584249	4.35133717703756	1.35309784819735e-05	0.000869662488131317	NODE_10771_length_5832_cov_24.176908_3_LH3_1_75_bin.40	5 m	S
1246	86.9763820372274	1.85773160498624	0.426929667498341	4.35137622520333	1.35285685289351e-05	0.000869662488131317	NODE_467_length_13374_cov_19.057737_2_LMG1901_190113_2_bin.12	5 m	K
1247	1408.3092778932	1.34237428738815	0.30848395457883	4.35152061383834	1.35196607869326e-05	0.000869662488131317	NODE_14_length_96497_cov_41.204423_94_170123_PAL_Sterivex_14_bin.3	5 m	L
1248	756.282072717277	1.37506256668848	0.316030582732096	4.35104272124874	1.35491647330516e-05	0.000869662488131317	NODE_723_length_7566_cov_32.544402_2_170123_PAL_Sterivex_14_bin.3	5 m	S
1249	615.404423664021	1.37985245377788	0.317146210635818	4.35084010939794	1.35616920352821e-05	0.000869662488131317	NODE_36_length_48752_cov_33.220404_39_170123_PAL_Sterivex_14_bin.3	5 m	G
1250	68.8452776979035	-1.6679585977872	0.383362616304566	-4.35086397798912	1.35602156885799e-05	0.000869662488131317	NODE_20754_length_1949_cov_7.645723_1_depth2_bin.9	5 m	I
1251	139.734413806352	1.6472703341561	0.378741794325377	4.34932283375342	1.36558555611208e-05	0.000870824240308925	NODE_60_length_43428_cov_17.808060_26_LH1_2_5_bin.3	5 m	G
1252	143.103450822573	1.57424494974472	0.361934917162747	4.3495249424549	1.36432766013789e-05	0.000870824240308925	NODE_22_length_68588_cov_19.987626_78_LH1_2_5_bin.3	5 m	EG
1253	83.9887722266456	2.0145132686229	0.463097119941259	4.3500880957291	1.36082850157164e-05	0.000870824240308925	NODE_266_length_21240_cov_15.459429_21_LH1_2_5_bin.3	5 m	P
1254	1027.79944488709	1.28434714079166	0.295264834898178	4.34981409565608	1.36252993313853e-05	0.000870824240308925	NODE_5_length_160813_cov_40.680495_85_170123_PAL_Sterivex_14_bin.3	5 m	P
1255	251.613368038279	-1.26854249268163	0.291656866516588	-4.3494346895806	1.36488924462428e-05	0.000870824240308925	NODE_111_length_27468_cov_17.566155_19_depth2_bin.9	5 m	J
1256	100.510944930967	-1.74489121792444	0.401172760325814	-4.34947581313177	1.3646333323773e-05	0.000870824240308925	NODE_1358_length_5921_cov_10.738323_7_depth2_bin.9	5 m	S
1257	92.9667218429847	-1.59755296727813	0.367267088612968	-4.34983971286807	1.36237077448377e-05	0.000870824240308925	NODE_589_length_42752_cov_6.498770_26_PAL1920_LH1_2_35_A_sub_bin.49	5 m	H
1258	313.448897613117	1.44329498109315	0.331876557152619	4.34889102585643	1.36827677507097e-05	0.000871846818252295	NODE_2_length_233688_cov_37.894360_107_170123_PAL_Sterivex_14_bin.3	5 m	S
1259	618.718864312244	1.42436139780964	0.327562332249294	4.34836749399385	1.37154644392118e-05	0.000872543014697093	NODE_88_length_26038_cov_34.549821_3_170123_PAL_Sterivex_14_bin.3	5 m	U
1260	176.495528930451	-1.36518501071479	0.313949531463812	-4.3484218764383	1.37120645693705e-05	0.000872543014697093	NODE_57_length_38495_cov_18.197737_14_depth2_bin.9	5 m	H
1261	668.73053063105	1.29346437233973	0.297503764055227	4.34772439416805	1.37557306401731e-05	0.000873474808102526	NODE_5_length_160813_cov_40.680495_44_170123_PAL_Sterivex_14_bin.3	5 m	Q
1262	201.183228820719	-1.43349250566687	0.329697285883688	-4.3479050845829	1.37444057542493e-05	0.000873474808102526	NODE_669_length_8757_cov_10.404964_9_depth2_bin.9	5 m	E
1263	61.1086691626261	-1.79520812499996	0.412918234898253	-4.34761164142416	1.37628019989707e-05	0.000873474808102526	NODE_4610_length_14133_cov_56.951271_12_PAL1920_LH5_1_150_sub_bin.69	5 m	H
1264	802.341024159945	1.43328659249159	0.329727334469817	4.34688435763518	1.38084974381463e-05	0.000875681596239659	NODE_47_length_39125_cov_46.594369_8_170123_PAL_Sterivex_14_bin.3	5 m	I
1265	42.6312830189969	-2.18187825827995	0.501982065911205	-4.34652631328447	1.38310465853822e-05	0.000876418207265668	NODE_76_length_105031_cov_66.100004_55_PAL1920_LH5_1_150_sub_bin.69	5 m	M
1266	47.110514686549	2.33972982633655	0.538333993412473	4.34624202626537	1.38489756061049e-05	0.000876861126883219	NODE_298_length_19953_cov_17.513318_16_LH1_2_5_bin.3	5 m	M
1267	124.101927186588	-1.42867223774573	0.328736876115413	-4.34594455793316	1.38677596600107e-05	0.000877357441852519	NODE_9_length_217214_cov_55.750381_46_PAL1920_LH5_1_150_sub_bin.69	5 m	C
1268	59.7123175227371	2.15654847807453	0.496241376353581	4.34576514743895	1.38791005320427e-05	0.000877382445147857	NODE_6910_length_12279_cov_5.356348_6_PAL1920_LH3_1_75_A_sub_bin.72	5 m	T
1269	116.888587561169	1.73252445740268	0.398720959301558	4.34520537981638	1.39145413714065e-05	0.000878125118609054	NODE_2231_length_20437_cov_72.876312_11_PAL1920_LH1_2_75_A_sub_bin.68	5 m	S
1270	553.584522358713	1.37601140063611	0.316688174751467	4.34500404606514	1.39273096065637e-05	0.000878125118609054	NODE_2_length_233688_cov_37.894360_46_170123_PAL_Sterivex_14_bin.3	5 m	S
1271	24.459375204621	-2.31741262528235	0.533365319736768	-4.34488808988568	1.39346684157628e-05	0.000878125118609054	NODE_4787_length_13825_cov_57.736020_11_PAL1920_LH5_1_150_sub_bin.69	5 m	E
1272	28.5958540251121	-2.41646089854261	0.556157117974556	-4.3449248790396	1.39323333015127e-05	0.000878125118609054	NODE_546_length_46552_cov_60.792159_16_PAL1920_LH5_1_150_sub_bin.69	5 m	K
1273	148.208923058449	1.63331967129476	0.376017732547361	4.34373044119413	1.40083387106843e-05	0.000878662643509324	NODE_428_length_49353_cov_52.306179_25_PAL1920_LH1_2_75_A_sub_bin.68	5 m	L
1274	168.71641098291	1.60056201926392	0.368467257127573	4.34383785343988	1.40014876206322e-05	0.000878662643509324	NODE_109_length_33953_cov_23.104814_21_LH1_2_5_bin.3	5 m	H
1275	1968.64002272203	1.32692275421164	0.305443728804436	4.34424618703244	1.39754719783632e-05	0.000878662643509324	NODE_17_length_87514_cov_32.909100_14_170123_PAL_Sterivex_14_bin.3	5 m	M
1276	981.133249291236	1.36945789869512	0.315273018673847	4.34372057734453	1.40089680182255e-05	0.000878662643509324	NODE_16_length_88681_cov_41.716156_52_170123_PAL_Sterivex_14_bin.3	5 m	M
1277	34.5487668237973	-2.15207924375933	0.495377343653758	-4.3443231131368	1.39705760464049e-05	0.000878662643509324	NODE_41770_length_1590_cov_3.579805_2_LMG2001_200120_17_bin.42	5 m	G
1278	42.3654428299695	-1.93923370458191	0.446407466378115	-4.34408886642442	1.3985489683158e-05	0.000878662643509324	NODE_16835_length_5517_cov_57.416697_3_PAL1920_LH5_3_35_A_sub_bin.18	5 m	IQ
1279	34.0094556379553	-2.22930033062591	0.513271671133688	-4.34331457588911	1.40348940700268e-05	0.000879600499503683	NODE_5532_length_12649_cov_62.998491_7_PAL1920_LH5_1_150_sub_bin.69	5 m	S
1280	307.156708518121	1.47339588422041	0.339310819726276	4.34231919102671	1.40986501709861e-05	0.000882216706015537	NODE_59_length_33413_cov_34.966065_4_170123_PAL_Sterivex_14_bin.3	5 m	S
1281	107.514279679378	-1.6431101144133	0.378387266420228	-4.34240330008491	1.40932521758867e-05	0.000882216706015537	NODE_281_length_15962_cov_9.834664_16_depth2_bin.9	5 m	C
1282	646.320472143701	1.34904754392492	0.310688905945999	4.34211688318025	1.41116420665591e-05	0.000882340877356664	NODE_22_length_69872_cov_33.895140_13_170123_PAL_Sterivex_14_bin.3	5 m	S
1283	154.251091418475	1.61225290184917	0.371321106187288	4.3419371400773	1.41231944675245e-05	0.000882374919819043	NODE_3_length_193859_cov_15.484118_129_LH1_2_5_bin.3	5 m	H
1284	401.619478042723	1.40717255829924	0.324106796676264	4.34169407346554	1.41388311268927e-05	0.000882663882764379	NODE_36_length_48752_cov_33.220404_15_170123_PAL_Sterivex_14_bin.3	5 m	D
1285	572.535840597765	1.34661779413012	0.310185353154691	4.34133262720034	1.41621137740177e-05	0.000882823694050232	NODE_22_length_69872_cov_33.895140_56_170123_PAL_Sterivex_14_bin.3	5 m	J
1286	270.531658668792	-1.38523978918152	0.319083185732246	-4.3413123947682	1.41634181310487e-05	0.000882823694050232	NODE_59_length_38187_cov_15.606262_15_depth2_bin.9	5 m	S
1287	140.324051180716	1.79989596376576	0.414635039040827	4.34091621376103	1.41889824742617e-05	0.000883415844887065	NODE_2_length_186529_cov_13.889427_99_LH5_3_35_bin.17	5 m	O
1288	125.305990238872	1.66189941214361	0.382853471274629	4.34082367494455	1.419496005657e-05	0.000883415844887065	NODE_268_length_21201_cov_17.363426_21_LH1_2_5_bin.3	5 m	S
1289	30.6625305078724	-2.23938868215558	0.515922607005733	-4.34055157061706	1.42125506626092e-05	0.000883824387908012	NODE_19_length_92921_cov_46.863459_47_LMG2001_200120_16_bin.28	5 m	E
1290	919.330898693098	1.30884842890821	0.301568107007418	4.3401420723711	1.42390625020737e-05	0.000884101295151997	NODE_28_length_57418_cov_36.650297_2_170123_PAL_Sterivex_14_bin.3	5 m	J
1291	184.430850295618	-1.50156266192858	0.345970550413697	-4.34014588852453	1.42388152181217e-05	0.000884101295151997	NODE_243_length_17648_cov_14.260558_5_depth2_bin.9	5 m	S
1292	121.136228316834	1.72455541153879	0.397501792124237	4.33848461996315	1.43468522787102e-05	0.000886247937297453	NODE_889_length_33703_cov_59.849204_24_PAL1920_LH1_2_75_A_sub_bin.68	5 m	G
1293	181.450248271374	1.69795362634233	0.391341953538072	4.33879784927568	1.43264224572846e-05	0.000886247937297453	NODE_410_length_16934_cov_17.515078_9_LH1_2_5_bin.3	5 m	P
1294	663.325539097915	1.39229699004755	0.32089712546441	4.33876429411009	1.43286097053256e-05	0.000886247937297453	NODE_13_length_98162_cov_38.357976_41_170123_PAL_Sterivex_14_bin.3	5 m	K
1295	454.870654088899	1.43810209101636	0.331434556539897	4.33902278033354	1.43117688498017e-05	0.000886247937297453	NODE_90_length_25807_cov_44.597390_16_170123_PAL_Sterivex_14_bin.3	5 m	G
1296	66.0894512323069	-1.82350920726403	0.420296308134164	-4.33862770615141	1.43375162934581e-05	0.000886247937297453	NODE_4165_length_15002_cov_66.734395_9_PAL1920_LH5_1_150_sub_bin.69	5 m	F
1297	48.4034846453583	2.33642330471117	0.538542364930211	4.33842062734274	1.43510294993899e-05	0.000886247937297453	NODE_108_length_76247_cov_24.533140_34_LH1_2_35_bin.11	5 m	M
1298	30.5161185089823	-2.45547599993621	0.565983216187613	-4.338425468649	1.43507134348266e-05	0.000886247937297453	NODE_2028_length_13472_cov_22.045241_1_PAL1920_LH1_3_35_B_sub_bin.13	5 m	C
1299	93.1565190743412	1.78888818472424	0.412353100486317	4.33824356507682	1.43625935675314e-05	0.000886279272660651	NODE_157_length_27889_cov_21.755299_13_LH1_2_5_bin.3	5 m	S
1300	332.236479761761	1.55161809222816	0.357707411889147	4.33767386600589	1.43998613619805e-05	0.000887895451579719	NODE_4354_length_3264_cov_3.735120_3_LMG1901_190131_1_bin.12	5 m	K
1301	116.715989125249	1.63587869416218	0.377201280543614	4.33688531439923	1.44515979442884e-05	0.000890400605701975	NODE_21_length_69907_cov_18.274037_61_LH1_2_5_bin.3	5 m	D
1302	1174.82445770194	1.38820706021469	0.320186773986419	4.33561649949218	1.45352166925376e-05	0.000894864746267612	NODE_27_length_57706_cov_34.202269_42_170123_PAL_Sterivex_14_bin.3	5 m	C
1303	21.7324229840949	-2.39980868977719	0.553584759397424	-4.33503388422286	1.45737671887384e-05	0.00089654952441665	NODE_16484_length_6072_cov_60.822669_2_PAL1920_LH5_1_150_sub_bin.69	5 m	K
1304	801.816602625715	1.29417464671019	0.298619455794599	4.33385910260439	1.46517968712834e-05	0.00089939434764138	NODE_1_length_236708_cov_35.625152_70_170123_PAL_Sterivex_14_bin.3	5 m	I
1305	520.585626307154	1.34512921318466	0.310363204623893	4.33404860223275	1.4639183303802e-05	0.00089939434764138	NODE_17_length_87514_cov_32.909100_78_170123_PAL_Sterivex_14_bin.3	5 m	S
1306	122.892613040291	-1.56193460206238	0.360412591644688	-4.33374038053091	1.46597045879922e-05	0.00089939434764138	NODE_665_length_8793_cov_19.716754_5_depth2_bin.9	5 m	G
1307	18.0777814855166	-2.77880890145974	0.641214880111118	-4.3336625328754	1.46648919929051e-05	0.00089939434764138	NODE_4992_length_12373_cov_28.655464_11_PAL1920_LH1_2_35_A_sub_bin.24	5 m	S
1308	427.277321076456	1.39139523128538	0.321189190159273	4.33201139364438	1.47753293705196e-05	0.000899568560126723	NODE_81_length_39466_cov_18.560732_33_LH1_2_5_bin.3	5 m	V
1309	107.627825392784	1.72937039536247	0.39926724071646	4.33136060013143	1.48190755752265e-05	0.000899568560126723	NODE_21_length_69907_cov_18.274037_59_LH1_2_5_bin.3	5 m	S
1310	1038.37658127918	1.29073918129265	0.297920577359571	4.33249422625417	1.47429530624054e-05	0.000899568560126723	NODE_92_length_25542_cov_38.224899_23_170123_PAL_Sterivex_14_bin.3	5 m	G
1311	1118.07656540036	1.39131258035041	0.321113875821241	4.3327700392646	1.4724488810719e-05	0.000899568560126723	NODE_2_length_233688_cov_37.894360_123_170123_PAL_Sterivex_14_bin.3	5 m	K
1312	953.059121246472	1.31048664291322	0.302566407612401	4.33123641601353	1.48274372257689e-05	0.000899568560126723	NODE_27_length_57706_cov_34.202269_16_170123_PAL_Sterivex_14_bin.3	5 m	S
1313	874.458951668138	1.39804646176443	0.322777538384652	4.3313003400453	1.48231324871391e-05	0.000899568560126723	NODE_14_length_96497_cov_41.204423_91_170123_PAL_Sterivex_14_bin.3	5 m	K
1314	1130.18495838198	1.33909282125769	0.309130754784143	4.33180070418014	1.47894783749996e-05	0.000899568560126723	NODE_5_length_160813_cov_40.680495_32_170123_PAL_Sterivex_14_bin.3	5 m	P
1315	773.304411742694	1.37586041860027	0.317613300777371	4.33187280014027	1.47846352647994e-05	0.000899568560126723	NODE_25_length_63197_cov_48.940594_27_170123_PAL_Sterivex_14_bin.3	5 m	L
1316	567.895737996958	1.3740852147323	0.317097766499956	4.33331722862352	1.46879225674059e-05	0.000899568560126723	NODE_50_length_37723_cov_44.935303_35_170123_PAL_Sterivex_14_bin.3	5 m	K
1317	99.1654009516697	-1.69618424990339	0.391559875736495	-4.33186430737572	1.47852056952168e-05	0.000899568560126723	NODE_243_length_17648_cov_14.260558_17_depth2_bin.9	5 m	P
1318	155.983953465113	-1.39718707713175	0.322508393163964	-4.33225028168931	1.47593022842597e-05	0.000899568560126723	NODE_669_length_8757_cov_10.404964_8_depth2_bin.9	5 m	E
1319	286.124403414183	-1.51698662434807	0.350253681936161	-4.33110828689179	1.48360692193858e-05	0.000899568560126723	NODE_189_length_20487_cov_27.718677_7_depth2_bin.9	5 m	G
1320	49.1450756389682	-2.03306955261947	0.46932139141717	-4.33193455444336	1.47804880670994e-05	0.000899568560126723	NODE_911_length_35861_cov_61.384014_23_PAL1920_LH5_1_150_sub_bin.69	5 m	E
1321	125.511993620306	-1.533174422996	0.353822946222995	-4.33316843738484	1.46978570466533e-05	0.000899568560126723	NODE_277_length_62322_cov_48.447428_52_PAL1920_LH5_1_150_sub_bin.69	5 m	T
1322	88.4908106509203	-1.76133864892414	0.406620158658289	-4.33165599742023	1.47992037460063e-05	0.000899568560126723	NODE_10941_length_8020_cov_60.073195_3_PAL1920_LH5_1_150_sub_bin.69	5 m	K
1323	196.823660192196	-1.4594771071493	0.337018645350788	-4.33055300436032	1.48735337323452e-05	0.000901158516188454	NODE_721_length_40072_cov_59.035885_13_PAL1920_LH5_1_150_sub_bin.69	5 m	E
1324	44.7076340823135	-2.06517645475559	0.47694177785484	-4.3300389075669	1.49082998801973e-05	0.000902582705284634	NODE_593_length_44158_cov_65.800286_6_PAL1920_LH5_1_150_sub_bin.69	5 m	F
1325	886.292891230696	1.30963629264088	0.30247987318964	4.32966424784173	1.49336852978792e-05	0.000902755917124738	NODE_20_length_72093_cov_26.144049_6_170123_PAL_Sterivex_14_bin.3	5 m	M
1326	338.96594388618	1.56402589908109	0.361230505639939	4.32971710490046	1.49301014232391e-05	0.000902755917124738	NODE_9_length_114004_cov_39.524226_118_170123_PAL_Sterivex_14_bin.3	5 m	K
1327	68.1233039545444	2.05856280996319	0.475568352986805	4.3286370866236	1.50034931245725e-05	0.000903858383552683	NODE_75_length_101895_cov_53.835477_76_PAL1920_LH1_2_75_A_sub_bin.68	5 m	C
1328	520.471418976019	1.36718330415705	0.315815895980039	4.32905158213904	1.49752858594568e-05	0.000903858383552683	NODE_74_length_29019_cov_30.872497_18_170123_PAL_Sterivex_14_bin.3	5 m	G
1329	848.618077563889	1.35383050158128	0.31276403298582	4.32860034658352	1.50059958019285e-05	0.000903858383552683	NODE_19_length_77123_cov_33.703898_60_170123_PAL_Sterivex_14_bin.3	5 m	E
1330	274.739640944854	-1.42295903333955	0.328736785455369	-4.32856648935244	1.50083024590012e-05	0.000903858383552683	NODE_57_length_38495_cov_18.197737_30_depth2_bin.9	5 m	V
1331	193.973426382942	-1.46167470673999	0.337641189229264	-4.32907700057735	1.49735577293933e-05	0.000903858383552683	NODE_302_length_14945_cov_23.096844_3_depth2_bin.9	5 m	S
1332	139.252011141991	-1.68198881351745	0.388625170904902	-4.32804908030272	1.50435950743247e-05	0.000905303674149941	NODE_1487_length_5690_cov_19.888021_3_depth2_bin.9	5 m	J
1333	213.25157271776	1.58137817437764	0.365413193273022	4.32764389324088	1.5071288229655e-05	0.000906289813887984	NODE_9_length_114004_cov_39.524226_38_170123_PAL_Sterivex_14_bin.3	5 m	-
1334	205.625911836455	-1.42093632532025	0.328380286485005	-4.32710605295465	1.51081228698262e-05	0.000907823772863215	NODE_239_length_17746_cov_14.717144_11_depth2_bin.9	5 m	E
1335	43.4304747675526	-2.22047620967934	0.513208963163881	-4.32665126499414	1.51393365324571e-05	0.000909017930912882	NODE_21385_length_5092_cov_68.292237_2_PAL1920_LH5_1_150_sub_bin.69	5 m	H
1336	64.1292694007945	2.04488888032376	0.472664457904124	4.32630134576048	1.51633945370654e-05	0.000909780972531505	NODE_307_length_56947_cov_47.346710_15_PAL1920_LH1_2_75_A_sub_bin.68	5 m	K
1337	45.9287509167381	-1.82996130007515	0.423019817290335	-4.32594697760738	1.51877955645424e-05	0.000910563438191914	NODE_786_length_7905_cov_12.325096_4_depth2_bin.9	5 m	S
1338	139.725415505874	1.56041111243589	0.3607551499432	4.32540218117904	1.52253821065452e-05	0.000911453456980173	NODE_20_length_71231_cov_17.653816_47_LH1_2_5_bin.3	5 m	E
1339	673.338009529265	1.33811563990203	0.309357395566957	4.32546840346154	1.52208085748989e-05	0.000911453456980173	NODE_3_length_200913_cov_30.428118_60_170123_PAL_Sterivex_14_bin.3	5 m	V
1340	33.3847122296805	2.84015406800276	0.657085161522595	4.3223530743284	1.54373883876923e-05	0.00091360343682333	NODE_147_length_75720_cov_52.351563_33_PAL1920_LH1_2_75_A_sub_bin.68	5 m	F
1341	1289.49252233248	1.34216570165663	0.310437684426837	4.32346254654837	1.53599224312253e-05	0.00091360343682333	NODE_701_length_7673_cov_41.222893_2_170123_PAL_Sterivex_14_bin.3	5 m	L
1342	885.135502028358	1.41609145465571	0.327449792605398	4.32460635686585	1.52804469729486e-05	0.00091360343682333	NODE_1_length_236708_cov_35.625152_234_170123_PAL_Sterivex_14_bin.3	5 m	P
1343	1018.32322824007	1.29729817429351	0.300124634194592	4.32253146355318	1.54249077534203e-05	0.00091360343682333	NODE_28_length_57418_cov_36.650297_4_170123_PAL_Sterivex_14_bin.3	5 m	C
1344	902.737642695296	1.29233180979217	0.298914257457058	4.32341976855295	1.53629024096217e-05	0.00091360343682333	NODE_13_length_98162_cov_38.357976_57_170123_PAL_Sterivex_14_bin.3	5 m	H
1345	768.32263708952	1.37886329029434	0.318979328136722	4.3227355777216	1.54106391270545e-05	0.00091360343682333	NODE_2_length_233688_cov_37.894360_172_170123_PAL_Sterivex_14_bin.3	5 m	S
1346	482.205840789802	1.38214874795797	0.319730284750804	4.32285840246635	1.5402059113197e-05	0.00091360343682333	NODE_22_length_69872_cov_33.895140_26_170123_PAL_Sterivex_14_bin.3	5 m	CO
1347	447.639536426735	1.39394111202725	0.322454502570475	4.32290788596631	1.53986036936947e-05	0.00091360343682333	NODE_92_length_25542_cov_38.224899_9_170123_PAL_Sterivex_14_bin.3	5 m	K
1348	236.682556383584	1.5432719903201	0.357004660434051	4.32283429701946	1.54037426578314e-05	0.00091360343682333	NODE_5_length_160813_cov_40.680495_130_170123_PAL_Sterivex_14_bin.3	5 m	S
1349	234.813853093307	-1.30343786358659	0.301523473811432	-4.3228404313282	1.54033142159211e-05	0.00091360343682333	NODE_120_length_26835_cov_19.664712_17_depth2_bin.9	5 m	E
1350	84.7959959453349	-1.68041200683643	0.388780553572741	-4.32226352731406	1.54436569886426e-05	0.00091360343682333	NODE_544_length_10150_cov_16.684002_5_depth2_bin.9	5 m	S
1351	35.112531735157	-2.15415047498948	0.498375918120665	-4.32234062013391	1.54382600791642e-05	0.00091360343682333	NODE_48214_length_2983_cov_41.680328_1_PAL1920_LH5_1_150_sub_bin.69	5 m	L
1352	46.696018204572	-1.93205220646828	0.446838971054063	-4.32382207377905	1.5334899002656e-05	0.00091360343682333	NODE_1122_length_32285_cov_69.819640_25_PAL1920_LH5_1_150_sub_bin.69	5 m	S
1353	51.3512929775392	-1.89734574074744	0.438921792456651	-4.32274216809327	1.54101786360739e-05	0.00091360343682333	NODE_1617_length_26068_cov_63.734825_14_PAL1920_LH5_1_150_sub_bin.69	5 m	E
1354	33.3088004242933	-2.22575536597256	0.51491170796864	-4.32259614906273	1.54203845420927e-05	0.00091360343682333	NODE_7170_length_10672_cov_74.215974_10_PAL1920_LH5_1_150_sub_bin.69	5 m	H
1355	31.4601287817252	-2.54381484688749	0.588242157286804	-4.32443478485209	1.52923432791409e-05	0.00091360343682333	NODE_46_length_65275_cov_39.760564_27_LMG2001_200120_16_bin.28	5 m	P
1356	86.765512836123	2.01702244155797	0.466732149743963	4.32158453765068	1.54912676397423e-05	0.000915400445966444	NODE_157_length_27889_cov_21.755299_23_LH1_2_5_bin.3	5 m	Q
1357	2207.24524681961	1.30350460119601	0.301644808667058	4.32132283978657	1.55096551865735e-05	0.000915400445966444	NODE_108_length_21899_cov_44.936047_19_170123_PAL_Sterivex_14_bin.3	5 m	V
1358	245.253399795968	-1.27523811708638	0.295124495423255	-4.32101752603587	1.55311335925842e-05	0.000915400445966444	NODE_26_length_54011_cov_19.849544_5_depth2_bin.9	5 m	P
1359	81.4595956607338	-1.69167023259844	0.391469925520525	-4.32132872109927	1.55092417223701e-05	0.000915400445966444	NODE_229_length_67257_cov_66.485789_36_PAL1920_LH5_1_150_sub_bin.69	5 m	F
1360	63.0779621148702	2.12655991276946	0.4921378669968	4.32106540743652	1.5527763327562e-05	0.000915400445966444	NODE_2_length_231950_cov_13.758399_157_depth1_bin.10	5 m	J
1361	150.379361807155	-1.4611886543091	0.338180449123928	-4.3207366306786	1.55509192406006e-05	0.000915893155391672	NODE_288_length_15607_cov_14.597351_7_depth2_bin.9	5 m	S
1362	181.741795870474	1.70715632768223	0.395138494799234	4.32039993610246	1.55746669262936e-05	0.000916117044309534	NODE_958_length_19444_cov_14.516736_12_LH5_3_35_bin.17	5 m	EGP
1363	552.055516279534	1.33725057216844	0.309523043789549	4.32035869057186	1.55775784250342e-05	0.000916117044309534	NODE_50_length_37723_cov_44.935303_31_170123_PAL_Sterivex_14_bin.3	5 m	F
1364	1256.24784118969	1.39968236139832	0.324055210011507	4.31927127895464	1.56545256297253e-05	0.000919967350020174	NODE_13_length_98162_cov_38.357976_82_170123_PAL_Sterivex_14_bin.3	5 m	S
1365	106.269135348022	1.75106001718551	0.405453424739365	4.31876982741268	1.56901311901877e-05	0.000920906618467442	NODE_162_length_73704_cov_51.017991_10_PAL1920_LH1_2_75_A_sub_bin.68	5 m	J
1366	395.873716832651	1.44827740450725	0.335451057712281	4.31740300473115	1.57875748405877e-05	0.000920906618467442	NODE_48_length_49932_cov_23.225996_32_LH1_2_5_bin.3	5 m	E
1367	255.735413810111	1.5968065658849	0.369906529505451	4.31678394003956	1.58318988259304e-05	0.000920906618467442	NODE_20_length_71231_cov_17.653816_62_LH1_2_5_bin.3	5 m	CP
1368	37.4746887034077	-2.08081230963506	0.48201025242616	-4.31694616278691	1.58202724955755e-05	0.000920906618467442	NODE_1266_length_25239_cov_18.692384_16_PAL1920_LH5_3_35_A_sub_bin.80	5 m	C
1369	858.950726684652	1.34864619349108	0.312430241720681	4.31663140566527	1.58428382303276e-05	0.000920906618467442	NODE_14_length_96497_cov_41.204423_105_170123_PAL_Sterivex_14_bin.3	5 m	E
1370	530.065925699106	1.33938049165476	0.310275418839682	4.31674702644367	1.58345455210692e-05	0.000920906618467442	NODE_70_length_29526_cov_30.978250_26_170123_PAL_Sterivex_14_bin.3	5 m	P
1371	358.388756211349	1.37197642226892	0.31776469872495	4.31758602442014	1.57744936123133e-05	0.000920906618467442	NODE_3_length_200913_cov_30.428118_96_170123_PAL_Sterivex_14_bin.3	5 m	K
1372	190.944557786067	1.53912001912289	0.356445498771095	4.31796733141326	1.57472730917876e-05	0.000920906618467442	NODE_3_length_200913_cov_30.428118_69_170123_PAL_Sterivex_14_bin.3	5 m	-
1373	177.629469982281	-1.4656185826856	0.339419638351167	-4.31801350624638	1.57439798309453e-05	0.000920906618467442	NODE_878_length_7477_cov_8.886149_6_depth2_bin.9	5 m	S
1374	297.832183879373	-1.29473064991024	0.299809814295031	-4.31850656041616	1.57088553520012e-05	0.000920906618467442	NODE_512_length_10438_cov_10.322739_4_depth2_bin.9	5 m	E
1375	120.184078344158	-1.44673873523786	0.335146943484426	-4.31672961178322	1.5835794294076e-05	0.000920906618467442	NODE_2653_length_4355_cov_13.161163_1_depth2_bin.9	5 m	H
1376	58.2763984018726	-1.77881386742069	0.411947636296857	-4.31805819645205	1.57407930812723e-05	0.000920906618467442	NODE_872_length_36577_cov_66.683834_13_PAL1920_LH5_1_150_sub_bin.69	5 m	V
1377	23.5405065455407	-2.55836840880046	0.592424894103164	-4.31846877851651	1.5711544235885e-05	0.000920906618467442	NODE_186_length_73279_cov_64.824839_41_PAL1920_LH5_1_150_sub_bin.69	5 m	S
1378	22.0614217254652	-2.44513086982862	0.56631643831602	-4.31760532521248	1.57731147015712e-05	0.000920906618467442	NODE_277_length_62322_cov_48.447428_31_PAL1920_LH5_1_150_sub_bin.69	5 m	H
1379	57.9681740507391	2.13267788449932	0.493997216837444	4.31718603224663	1.58030962221241e-05	0.000920906618467442	NODE_3_length_208354_cov_17.357174_40_LH1_2_35_bin.11	5 m	M
1380	156.863181370014	1.75675811966013	0.407007737202522	4.3162769625335	1.58682858846807e-05	0.000921717434742201	NODE_77_length_64411_cov_14.830894_3_LH5_3_35_bin.17	5 m	D
1381	404.493215099616	1.38539953460817	0.320988178775391	4.31604534439131	1.58849362222588e-05	0.000921945029712648	NODE_4_length_180559_cov_30.514631_82_170123_PAL_Sterivex_14_bin.3	5 m	O
1382	1099.05216610655	-1.37852956351879	0.319407015718483	-4.31590258096834	1.58952073537623e-05	0.000921945029712648	NODE_178_length_21502_cov_22.540822_4_depth2_bin.9	5 m	E
1383	607.984282883374	1.31620656089082	0.30498945741507	4.31558051890152	1.59184014023799e-05	0.000922622718446833	NODE_31_length_55474_cov_35.213104_36_170123_PAL_Sterivex_14_bin.3	5 m	F
1384	736.131261473116	1.3777943191484	0.31930153892368	4.31502561432291	1.59584398443798e-05	0.000923143826198933	NODE_16_length_88681_cov_41.716156_31_170123_PAL_Sterivex_14_bin.3	5 m	S
1385	524.854032678058	1.4415280688417	0.334067915699383	4.31507487279587	1.59548817823663e-05	0.000923143826198933	NODE_2_length_233688_cov_37.894360_176_170123_PAL_Sterivex_14_bin.3	5 m	L
1386	27.1183589024846	-2.33113800637528	0.540243419690616	-4.31497714069384	1.59619419535383e-05	0.000923143826198933	NODE_711_length_16382_cov_50.741226_4_LMG2001_200120_16_bin.28	5 m	V
1387	137.61735233938	1.69311921447003	0.392398880717049	4.31479114154483	1.59753867677955e-05	0.000923255264984103	NODE_11_length_93983_cov_18.963483_46_LH1_2_5_bin.3	5 m	H
1388	347.870212935619	1.42349800317625	0.3300416865967	4.31308547067181	1.60991843701324e-05	0.00092840174154034	NODE_4_length_180559_cov_30.514631_102_170123_PAL_Sterivex_14_bin.3	5 m	S
1389	53.0340438098534	-1.7991609042096	0.417111528796041	-4.3133809065473	1.60776763578383e-05	0.00092840174154034	NODE_236_length_17802_cov_18.322702_16_depth2_bin.9	5 m	J
1390	16.434760364793	-2.68642412123043	0.622851059999132	-4.31310837174167	1.60975161704188e-05	0.00092840174154034	NODE_593_length_44158_cov_65.800286_27_PAL1920_LH5_1_150_sub_bin.69	5 m	H
1391	239.249696176782	1.42169054158936	0.329691568796618	4.31218349555788	1.61650188268928e-05	0.000930858893050339	NODE_1_length_236708_cov_35.625152_33_170123_PAL_Sterivex_14_bin.3	5 m	S
1392	41.7663404654342	-2.05927147743543	0.47753700405351	-4.31227624237615	1.61582374910618e-05	0.000930858893050339	NODE_4183_length_14956_cov_67.516207_7_PAL1920_LH5_1_150_sub_bin.69	5 m	O
1393	153.27878573452	1.61334491395654	0.37415954442392	4.31191703646248	1.6184516516439e-05	0.000931312616600656	NODE_1028_length_8727_cov_18.493773_7_LMG1901_190113_2_bin.12	5 m	T
1394	371.534742409198	1.38960349316123	0.32228337480117	4.31174426548852	1.61971707146478e-05	0.000931372173704975	NODE_2_length_233688_cov_37.894360_157_170123_PAL_Sterivex_14_bin.3	5 m	S
1395	1689.61995954241	1.37881899753985	0.319796474486631	4.31155158840719	1.62112940110981e-05	0.000931516061176778	NODE_47_length_39125_cov_46.594369_6_170123_PAL_Sterivex_14_bin.3	5 m	I
1396	843.608848464804	1.42035096549026	0.329467056362442	4.31105610731457	1.62476668701765e-05	0.000932269492469297	NODE_19_length_77123_cov_33.703898_31_170123_PAL_Sterivex_14_bin.3	5 m	E
1397	122.269690556402	1.71644593351664	0.398140013761634	4.31116158684887	1.62399171934079e-05	0.000932269492469297	NODE_4_length_180559_cov_30.514631_33_170123_PAL_Sterivex_14_bin.3	5 m	E
1398	56.1507546175415	-1.94462446534115	0.451118334142791	-4.31067486768477	1.62757062945778e-05	0.000933210347039175	NODE_229_length_67257_cov_66.485789_32_PAL1920_LH5_1_150_sub_bin.69	5 m	C
1399	59.5845843940949	2.08066807230543	0.482720843887748	4.31029258141849	1.63038690050638e-05	0.000934156920448825	NODE_88_length_37378_cov_16.354071_16_LH1_2_5_bin.3	5 m	S
1400	577.509758258433	1.34973160897994	0.313164924573909	4.30997057162891	1.63276272314891e-05	0.00093484995972979	NODE_3_length_200913_cov_30.428118_20_170123_PAL_Sterivex_14_bin.3	5 m	K
1401	19.0114591906361	-2.7756640786919	0.644059711046271	-4.30963780389686	1.63522138586617e-05	0.000935589406482946	NODE_10111_length_7375_cov_23.363525_5_PAL1920_LH1_2_35_A_sub_bin.24	5 m	C
1402	403.885013904057	1.36532869732079	0.316898329236162	4.30841241925043	1.64430562816623e-05	0.000940115909718607	NODE_3_length_200913_cov_30.428118_176_170123_PAL_Sterivex_14_bin.3	5 m	S
1403	118.852177299955	1.70532566552806	0.395905068309334	4.3074105436701	1.65176863209238e-05	0.000941026794678471	NODE_1668_length_8823_cov_16.372719_4_LH1_2_5_bin.3	5 m	-
1404	75.2694587786412	1.90848101180879	0.443045308315171	4.3076429791491	1.65003434201986e-05	0.000941026794678471	NODE_5312_length_4677_cov_14.068801_3_LH1_2_5_bin.3	5 m	H
1405	1121.337053487	1.30057033998949	0.301936271439679	4.30743326659024	1.65159901110005e-05	0.000941026794678471	NODE_59_length_33413_cov_34.966065_13_170123_PAL_Sterivex_14_bin.3	5 m	C
1406	90.5275833552545	-1.76100883421794	0.408801956009544	-4.30773093995868	1.64937848551866e-05	0.000941026794678471	NODE_277_length_62322_cov_48.447428_36_PAL1920_LH5_1_150_sub_bin.69	5 m	H
1407	554.373606043175	1.46721154430179	0.340601298581229	4.30770977801156	1.64953625127667e-05	0.000941026794678471	NODE_1244_length_6890_cov_5.181858_4_LMG1901_190131_1_bin.12	5 m	E
1408	460.667817916402	1.37597299167721	0.319469738451019	4.30705267531362	1.65444222187574e-05	0.000941880537081787	NODE_599_length_8305_cov_39.290424_3_170123_PAL_Sterivex_14_bin.3	5 m	S
1409	879.159798405063	1.37560931683325	0.319405526850972	4.30677994333857	1.65648253722021e-05	0.000942372797860167	NODE_5_length_160813_cov_40.680495_80_170123_PAL_Sterivex_14_bin.3	5 m	EG
1410	130.980785678129	1.72808284890644	0.40126761620806	4.30655946083228	1.65813372560628e-05	0.000942643143100343	NODE_1055_length_24479_cov_22.238782_27_LH1_2_35_bin.11	5 m	E
1411	127.076590590884	1.68560207626383	0.39143209848547	4.30624387418856	1.66049987643746e-05	0.000942651197560015	NODE_1118_length_10585_cov_19.762108_9_LH1_2_5_bin.3	5 m	K
1412	546.442786280036	1.42590194950315	0.331121667072105	4.30627799778698	1.66024387535588e-05	0.000942651197560015	NODE_252_length_13394_cov_40.590374_16_170123_PAL_Sterivex_14_bin.3	5 m	GT
1413	1981.6353476038	1.39148576556167	0.323154876272346	4.30594079722	1.66277526331404e-05	0.000943274873012928	NODE_19_length_77123_cov_33.703898_67_170123_PAL_Sterivex_14_bin.3	5 m	S
1414	22.9124106681094	-2.54940545592348	0.592144094117943	-4.30538019588133	1.66699187941214e-05	0.000944998126378486	NODE_229_length_67257_cov_66.485789_30_PAL1920_LH5_1_150_sub_bin.69	5 m	IQ
1415	244.387727851446	-1.35587682366092	0.314975302312512	-4.30470838096265	1.67205842318931e-05	0.000947200417568965	NODE_120_length_26835_cov_19.664712_29_depth2_bin.9	5 m	G
1416	42.5643616816479	-1.98888337399254	0.462046382134911	-4.30451021995409	1.6735556702395e-05	0.000947379063665662	NODE_9917_length_8578_cov_61.560131_1_PAL1920_LH5_1_150_sub_bin.69	5 m	H
1417	233.088592466623	-1.42660853842221	0.331437753429504	-4.30430306644487	1.67512222799292e-05	0.000947596665853608	NODE_282_length_15847_cov_14.880256_9_depth2_bin.9	5 m	E
1418	512.399158295718	1.29840279297875	0.301673914210582	4.30399425278913	1.67746016542189e-05	0.000948250013680448	NODE_88_length_26038_cov_34.549821_9_170123_PAL_Sterivex_14_bin.3	5 m	I
1419	719.338570017496	1.36697967119152	0.317714123977356	4.30254611938169	1.68846510162352e-05	0.000952468310201385	NODE_25_length_63197_cov_48.940594_12_170123_PAL_Sterivex_14_bin.3	5 m	O
1420	218.790496140848	-1.40030600529201	0.325460065858861	-4.30254323705345	1.68848707402401e-05	0.000952468310201385	NODE_218_length_18772_cov_7.866752_13_depth2_bin.9	5 m	F
1421	288.449057170638	-1.57529257329648	0.366113196678232	-4.30274731309662	1.68693204631124e-05	0.000952468310201385	NODE_101_length_29026_cov_10.889890_18_depth2_bin.9	5 m	I
1422	890.364772771185	1.37582298181686	0.319813652076205	4.301952005129	1.69299988465575e-05	0.000954342368173246	NODE_9_length_114004_cov_39.524226_62_170123_PAL_Sterivex_14_bin.3	5 m	IQ
1423	211.61428679435	1.60713112447523	0.373638495012539	4.30129964103752	1.69799264839203e-05	0.000956484151158177	NODE_2387_length_7344_cov_15.411030_2_LH1_2_5_bin.3	5 m	S
1424	1027.24968648039	1.26835904278853	0.294942624672658	4.30035856701356	1.70521973350765e-05	0.000959432434258885	NODE_3_length_200913_cov_30.428118_83_170123_PAL_Sterivex_14_bin.3	5 m	T
1425	99.268756719676	-1.54014373567212	0.358147433157982	-4.3003065025256	1.70562042318784e-05	0.000959432434258885	NODE_189_length_20487_cov_27.718677_14_depth2_bin.9	5 m	O
1426	285.961760307899	1.41424516782572	0.328882776767528	4.30014968167635	1.70682786280098e-05	0.000959438343803655	NODE_36_length_48752_cov_33.220404_46_170123_PAL_Sterivex_14_bin.3	5 m	OU
1427	266.867069002823	-1.2626506027515	0.29367417352589	-4.29949487076766	1.71187837592664e-05	0.000961602991293115	NODE_26_length_54011_cov_19.849544_43_depth2_bin.9	5 m	CP
1428	18.3843468611444	-2.78142385698297	0.646960871039687	-4.29921496258829	1.71404163120219e-05	0.000962143901077769	NODE_515_length_45414_cov_24.306665_42_PAL1920_LH1_2_35_A_sub_bin.24	5 m	O
1429	375.75229893413	-1.48598592675081	0.345661838303324	-4.29895858346629	1.71602532891446e-05	0.000962445957660364	NODE_492_length_10741_cov_14.558956_1_depth2_bin.9	5 m	P
1430	37.2136748879666	-1.98678560908302	0.462168363517576	-4.29883515600578	1.71698111162245e-05	0.000962445957660364	NODE_10857_length_8062_cov_43.141626_7_PAL1920_LH5_1_150_sub_bin.69	5 m	G
1431	112.353720683407	1.9763195506607	0.45999268939912	4.29641513051507	1.73582381052527e-05	0.000972328197093531	NODE_3_length_173359_cov_15.178092_77_LH5_3_35_bin.17	5 m	C
1432	72.7535324057864	2.01609678352655	0.469280400094926	4.29614529632759	1.73793694990638e-05	0.000972832053286284	NODE_3924_length_3666_cov_17.438937_4_LMG1901_190113_2_bin.12	5 m	JKL
1433	88.6666263857605	1.7999946863453	0.419016006495559	4.29576593362043	1.74091198065179e-05	0.000973096074770811	NODE_348_length_53816_cov_58.149328_22_PAL1920_LH1_2_75_A_sub_bin.68	5 m	O
1434	27.9401428020908	-2.30406635077681	0.536375624629887	-4.29562091373313	1.74205053431487e-05	0.000973096074770811	NODE_725_length_40052_cov_56.932595_37_PAL1920_LH5_1_150_sub_bin.69	5 m	G
1435	43.0401252037191	-1.8870804916036	0.439284622682327	-4.29580366387708	1.74061587600416e-05	0.000973096074770811	NODE_8309_length_9719_cov_56.319743_3_PAL1920_LH5_1_150_sub_bin.69	5 m	C
1436	497.222485209942	1.33444939938173	0.31068456655237	4.29519050202576	1.74543388342543e-05	0.000974307028047462	NODE_17_length_87514_cov_32.909100_19_170123_PAL_Sterivex_14_bin.3	5 m	S
1437	882.044112396641	1.36707534008516	0.318324821291809	4.2945923429325	1.75014624740582e-05	0.000976257640219594	NODE_69_length_29578_cov_30.688345_26_170123_PAL_Sterivex_14_bin.3	5 m	S
1438	1363.4824784911	1.34228524942299	0.312587521488734	4.29411015203104	1.75395382346109e-05	0.000976343267923569	NODE_701_length_7673_cov_41.222893_5_170123_PAL_Sterivex_14_bin.3	5 m	E
1439	481.465890479709	1.33841605497142	0.311677160487219	4.29423847701635	1.75293974699011e-05	0.000976343267923569	NODE_74_length_29019_cov_30.872497_6_170123_PAL_Sterivex_14_bin.3	5 m	CH
1440	88.7935075856281	-1.84037083323192	0.428559057499279	-4.29432257008128	1.75227551224988e-05	0.000976343267923569	NODE_4183_length_14956_cov_67.516207_4_PAL1920_LH5_1_150_sub_bin.69	5 m	L
1441	249.672306587963	1.5075054188377	0.351097271075159	4.29369733983205	1.75721982685281e-05	0.000976461253075943	NODE_100_length_35131_cov_19.882398_31_LH1_2_5_bin.3	5 m	T
1442	209.315565574248	-1.40053831520332	0.32619044500523	-4.29362152279127	1.75782029016266e-05	0.000976461253075943	NODE_393_length_12681_cov_18.568747_11_depth2_bin.9	5 m	G
1443	17.6503592662045	-2.81455068026121	0.655477371714302	-4.29389449844802	1.75565926530044e-05	0.000976461253075943	NODE_55_length_113101_cov_59.070644_61_PAL1920_LH5_1_150_sub_bin.69	5 m	S
1444	1946.76339375528	1.37164551676276	0.319528832550927	4.29271282285347	1.76503233256276e-05	0.000979788516021921	NODE_417_length_10119_cov_38.957472_8_170123_PAL_Sterivex_14_bin.3	5 m	M
1445	101.577963180181	1.68925630988494	0.393686989630229	4.29086140609212	1.77981372977724e-05	0.000984863518104295	NODE_239_length_22661_cov_24.151420_10_LH1_2_5_bin.3	5 m	S
1446	842.625512897761	1.33829142632874	0.311866407604994	4.29123302059451	1.7768373941963e-05	0.000984863518104295	NODE_70_length_29526_cov_30.978250_21_170123_PAL_Sterivex_14_bin.3	5 m	O
1447	872.123668941824	1.35817422589508	0.316541619019621	4.29066556903816	1.78138413888591e-05	0.000984863518104295	NODE_40_length_46336_cov_42.503641_9_170123_PAL_Sterivex_14_bin.3	5 m	E
1448	175.696557030022	-1.73536244471743	0.404452550693733	-4.29064532227789	1.78154657208417e-05	0.000984863518104295	NODE_553_length_46300_cov_64.352600_35_PAL1920_LH5_1_150_sub_bin.69	5 m	E
1449	30.1577424805275	-2.19261367761102	0.510969110055866	-4.29108851094989	1.77799423719223e-05	0.000984863518104295	NODE_1669_length_25700_cov_62.183973_17_PAL1920_LH5_1_150_sub_bin.69	5 m	J
1450	48.1684712835047	-1.9581213975843	0.456354686676039	-4.29078840374515	1.78039897826638e-05	0.000984863518104295	NODE_4886_length_13647_cov_60.238376_11_PAL1920_LH5_1_150_sub_bin.69	5 m	P
1451	1264.72931556185	1.34164040819776	0.312768363330057	4.28956558749504	1.79022940623385e-05	0.00098638191959011	NODE_69_length_29578_cov_30.688345_4_170123_PAL_Sterivex_14_bin.3	5 m	S
1452	815.338071737716	1.28672988672476	0.299955220518813	4.28973993017755	1.78882468164444e-05	0.00098638191959011	NODE_3_length_200913_cov_30.428118_187_170123_PAL_Sterivex_14_bin.3	5 m	I
1453	111.312300748302	-1.5214769612783	0.354693642455837	-4.28955238877094	1.79033579458849e-05	0.00098638191959011	NODE_418_length_12000_cov_11.694182_12_depth2_bin.9	5 m	K
1454	146.991676724022	-1.55938691519302	0.363532542147901	-4.28953871909106	1.79044598543328e-05	0.00098638191959011	NODE_84_length_31921_cov_12.119751_20_depth2_bin.9	5 m	E
1455	37.5240614567733	-1.99214182026251	0.464391831252371	-4.28978652550822	1.78844942875353e-05	0.00098638191959011	NODE_12892_length_6624_cov_18.097427_5_PAL1920_LH5_3_35_A_sub_bin.18	5 m	E
1456	191.61647817224	1.56852630564805	0.365690799384712	4.289214572221	1.79306081683289e-05	0.000986466499352716	NODE_20_length_71231_cov_17.653816_11_LH1_2_5_bin.3	5 m	V
1457	348.777439510273	1.41356293389095	0.329560071344783	4.2892421042478	1.7928385798769e-05	0.000986466499352716	NODE_22_length_69872_cov_33.895140_32_170123_PAL_Sterivex_14_bin.3	5 m	-
1458	583.264482209073	1.32869678422669	0.309792834593658	4.28898488233107	1.79491588367862e-05	0.000986809790150282	NODE_31_length_55474_cov_35.213104_41_170123_PAL_Sterivex_14_bin.3	5 m	G
1459	79.3006448215298	1.92853381199475	0.449668943735957	4.28878586982687	1.796524666104e-05	0.000987017300792082	NODE_587_length_14349_cov_23.088779_7_LH1_2_5_bin.3	5 m	L
1460	1499.81256721046	1.29544711798844	0.302080930039614	4.28841078388681	1.79956053083631e-05	0.000988008034457377	NODE_14_length_96497_cov_41.204423_33_170123_PAL_Sterivex_14_bin.3	5 m	H
1461	122.35799006941	1.6954237974768	0.395400762607174	4.2878617286866	1.80401328028398e-05	0.00098833024271958	NODE_36407_length_3273_cov_48.110938_3_PAL1920_LH1_2_75_A_sub_bin.68	5 m	L
1462	50.5796006746639	-1.92821975106903	0.4497063805919	-4.28773047100448	1.80507931253458e-05	0.00098833024271958	NODE_3297_length_17149_cov_63.272727_5_PAL1920_LH5_1_150_sub_bin.69	5 m	L
1463	30.73403909449	-2.08781534544566	0.486900167217321	-4.2879741803699	1.80310046131744e-05	0.00098833024271958	NODE_346_length_56838_cov_55.846415_28_PAL1920_LH5_1_150_sub_bin.69	5 m	O
1464	261.139257350941	1.49633518217568	0.348970389129695	4.28785716148417	1.80405036354418e-05	0.00098833024271958	NODE_14662_length_1788_cov_4.403347_2_LMG1901_190131_1_bin.12	5 m	F
1465	122.351200411883	1.66145142488877	0.387580369821443	4.2867274873962	1.81324505656743e-05	0.000990770942360818	NODE_88_length_37378_cov_16.354071_6_LH1_2_5_bin.3	5 m	H
1466	879.599492332952	1.28164403933207	0.298965822212055	4.28692493961067	1.81163473164759e-05	0.000990770942360818	NODE_3_length_200913_cov_30.428118_117_170123_PAL_Sterivex_14_bin.3	5 m	I
1467	801.886343158289	1.33433537146145	0.311260596988715	4.28687532045642	1.81203927329251e-05	0.000990770942360818	NODE_2_length_233688_cov_37.894360_49_170123_PAL_Sterivex_14_bin.3	5 m	K
1468	178.797459912057	-1.37247412021874	0.320183763291736	-4.28652004745227	1.81493830540687e-05	0.00099102060411992	NODE_101_length_29026_cov_10.889890_21_depth2_bin.9	5 m	E
1469	240.701608955675	-1.42936163773085	0.333469027083364	-4.28634002453705	1.81640898084893e-05	0.000991148475744646	NODE_178_length_21502_cov_22.540822_16_depth2_bin.9	5 m	H
1470	43.8859905169197	2.57582626168855	0.600994551190396	4.28593945916246	1.81968542584442e-05	0.0009922608460193	NODE_5_length_201450_cov_17.289327_174_LH1_2_35_bin.11	5 m	D
1471	220.087678756574	1.55497169086838	0.362842362426687	4.28552961806538	1.82304356904928e-05	0.000992763008676656	NODE_48_length_49932_cov_23.225996_17_LH1_2_5_bin.3	5 m	S
1472	73.8968013134859	1.96761078546713	0.45912948637064	4.28552476779664	1.82308334635599e-05	0.000992763008676656	NODE_108_length_76247_cov_24.533140_9_LH1_2_35_bin.11	5 m	P
1473	129.646258726753	-1.48439767464648	0.346415469279766	-4.28502132925154	1.82721657194237e-05	0.000992990006601736	NODE_189_length_20487_cov_27.718677_9_depth2_bin.9	5 m	E
1474	55.595608596879	-1.7347837518384	0.404840343653608	-4.28510591652576	1.82652148785747e-05	0.000992990006601736	NODE_76_length_105031_cov_66.100004_80_PAL1920_LH5_1_150_sub_bin.69	5 m	E
1475	34.2045316304217	-2.18411679382627	0.509702300520446	-4.2850832566306	1.82670766766862e-05	0.000992990006601736	NODE_11308_length_6795_cov_17.004599_3_PAL1920_LH1_2_35_A_sub_bin.24	5 m	E
1476	120.852317802718	1.73346470123613	0.40462004190201	4.28417903643027	1.83415175677508e-05	0.000994928882387938	NODE_28_length_153119_cov_59.632761_12_PAL1920_LH1_2_75_A_sub_bin.68	5 m	GH
1477	380.487068360891	1.43879249387949	0.335851512833186	4.2840137349452	1.83551573953642e-05	0.000994928882387938	NODE_4_length_180559_cov_30.514631_34_170123_PAL_Sterivex_14_bin.3	5 m	K
1478	267.387376612843	-1.40018200524226	0.326846107905866	-4.28391824584774	1.83630410667538e-05	0.000994928882387938	NODE_803_length_7811_cov_18.820655_5_depth2_bin.9	5 m	L
1479	26.1365040963992	-2.32093360532114	0.541788729357859	-4.28383515484341	1.83699037642425e-05	0.000994928882387938	NODE_1293_length_29584_cov_62.445630_22_PAL1920_LH5_1_150_sub_bin.69	5 m	J
1480	450.813761672046	1.4793555917618	0.345293702666343	4.28433991219151	1.83282521998593e-05	0.000994928882387938	NODE_1503_length_6205_cov_4.198862_2_LMG1901_190131_1_bin.12	5 m	C
1481	227.56859553709	-1.46619013737208	0.342290315602929	-4.28346953021283	1.84001306726566e-05	0.000995893095515735	NODE_184_length_20733_cov_14.738611_19_depth2_bin.9	5 m	G
1482	324.232135485994	1.47534877236455	0.344463983098457	4.2830276741672	1.84367230121032e-05	0.000997200299058143	NODE_360_length_18200_cov_16.667622_16_LH1_2_5_bin.3	5 m	L
1483	54.0174277873706	2.36529605636675	0.552347602373833	4.28226002285768	1.85004610032111e-05	0.000997954208004977	NODE_147_length_75720_cov_52.351563_18_PAL1920_LH1_2_75_A_sub_bin.68	5 m	C
1484	329.939694683345	1.3489424311629	0.314989310868464	4.28250224569113	1.84803266397345e-05	0.000997954208004977	NODE_36_length_48752_cov_33.220404_25_170123_PAL_Sterivex_14_bin.3	5 m	-
1485	202.894582399095	-1.29058750656556	0.301374475517463	-4.28233845732824	1.84939389838483e-05	0.000997954208004977	NODE_101_length_29026_cov_10.889890_9_depth2_bin.9	5 m	J
1486	170.667403561061	-1.39034473367411	0.324648639779845	-4.28261376550646	1.84710637627423e-05	0.000997954208004977	NODE_55_length_39937_cov_9.728123_34_depth2_bin.9	5 m	L
1487	54.8387326710715	-1.76948786905591	0.413232940073651	-4.28205909417709	1.85171787148624e-05	0.000998184271301909	NODE_91_length_79195_cov_25.373124_69_PAL1920_LH5_3_35_A_sub_bin.80	5 m	MU
1488	815.502462337122	1.25197442556395	0.292391675356307	4.28184018590235	1.85354087479981e-05	0.000998495493563194	NODE_36_length_48752_cov_33.220404_36_170123_PAL_Sterivex_14_bin.3	5 m	G
1489	95.8329253731738	1.79358328245651	0.419008468882518	4.2805418402161	1.86438830267121e-05	0.00100308422859836	NODE_1541_length_9112_cov_21.224026_10_LH1_2_5_bin.3	5 m	S
1490	666.656970668932	1.33150637048219	0.311061744983335	4.28052112468387	1.86456186607895e-05	0.00100308422859836	NODE_4_length_180559_cov_30.514631_62_170123_PAL_Sterivex_14_bin.3	5 m	I
1491	1177.81488564001	1.4462593426606	0.337939821730855	4.27963575068831	1.87199430332172e-05	0.00100521092788879	NODE_19_length_77123_cov_33.703898_40_170123_PAL_Sterivex_14_bin.3	5 m	T
1492	462.077225384845	1.4075426998053	0.328907145363888	4.27945309077449	1.87353118374442e-05	0.00100521092788879	NODE_5_length_160813_cov_40.680495_101_170123_PAL_Sterivex_14_bin.3	5 m	O
1493	332.737077840806	-1.26904914427559	0.296516166025518	-4.27986494391128	1.87006759547056e-05	0.00100521092788879	NODE_393_length_12681_cov_18.568747_13_depth2_bin.9	5 m	C
1494	58.4836167410585	-1.74130417432095	0.406896968413623	-4.27947197815164	1.87337221173522e-05	0.00100521092788879	NODE_872_length_36577_cov_66.683834_2_PAL1920_LH5_1_150_sub_bin.69	5 m	F
1495	26.9854021548881	-2.23993793487859	0.523492143548586	-4.27883772943518	1.87871761595233e-05	0.00100731937564887	NODE_776_length_37075_cov_23.582577_5_PAL1920_LH1_2_35_A_sub_bin.24	5 m	S
1496	384.97886197324	1.39423009569507	0.325903807402304	4.2780417535104	1.88544660502042e-05	0.00101025153051622	NODE_9_length_114004_cov_39.524226_29_170123_PAL_Sterivex_14_bin.3	5 m	M
1497	1038.02426450889	1.39740592045783	0.32673794572367	4.27684001428977	1.89564932912304e-05	0.00101436220910444	NODE_28_length_57418_cov_36.650297_15_170123_PAL_Sterivex_14_bin.3	5 m	Q
1498	165.632642933167	-1.32861355521313	0.310651645830788	-4.27685986230642	1.89548039387388e-05	0.00101436220910444	NODE_4758_length_3451_cov_21.023852_4_depth2_bin.9	5 m	K
1499	49.7713714412046	2.39490137182495	0.560017454795783	4.27647629786517	1.89874762098513e-05	0.00101534230689077	NODE_2845_length_12417_cov_17.189047_5_LH1_2_35_bin.11	5 m	I
1500	1095.09108620755	1.39655582704657	0.326579620679393	4.27631039604149	1.90016244480446e-05	0.00101542147500424	NODE_16_length_88681_cov_41.716156_57_170123_PAL_Sterivex_14_bin.3	5 m	L
1501	182.566966072714	1.58521507887616	0.370752738509091	4.27566654059197	1.90566281107654e-05	0.00101603295802131	NODE_806_length_12295_cov_22.208088_5_LH1_2_5_bin.3	5 m	C
1502	363.395477995921	1.37705534062404	0.322063060004526	4.27573202777334	1.90510267130184e-05	0.00101603295802131	NODE_200_length_15307_cov_46.863231_11_170123_PAL_Sterivex_14_bin.3	5 m	S
1503	131.948922994434	-1.58788426392453	0.371359892718096	-4.27586364349236	1.90397738022473e-05	0.00101603295802131	NODE_243_length_17648_cov_14.260558_4_depth2_bin.9	5 m	S
1504	107.6645122213	-1.82199506861579	0.426139553892429	-4.27558308533762	1.9063768667682e-05	0.00101603295802131	NODE_593_length_44158_cov_65.800286_37_PAL1920_LH5_1_150_sub_bin.69	5 m	H
1505	56.2562762900479	-1.97269008642007	0.461424289714245	-4.27521942471155	1.90949137749424e-05	0.00101621183661176	NODE_350_length_28889_cov_15.487168_21_LMG2001_200120_17_bin.12	5 m	E
1506	987.568665378343	1.32430314285814	0.309767953728454	4.27514572414111	1.91012316406532e-05	0.00101621183661176	NODE_17_length_87514_cov_32.909100_12_170123_PAL_Sterivex_14_bin.3	5 m	E
1507	1168.46674521679	1.32194321712378	0.309219254989719	4.27509993570012	1.91051577855475e-05	0.00101621183661176	NODE_16_length_88681_cov_41.716156_43_170123_PAL_Sterivex_14_bin.3	5 m	L
1508	112.69610360035	1.64929007650384	0.385820024966009	4.274765356332	1.91338697400216e-05	0.00101706414497391	NODE_75_length_40007_cov_19.135588_23_LH1_2_5_bin.3	5 m	I
1509	105.199050008285	-1.48924629771325	0.348409161420868	-4.27441773241513	1.91637446433516e-05	0.00101797709948428	NODE_184_length_20733_cov_14.738611_3_depth2_bin.9	5 m	L
1510	128.350382586155	-1.45730579458616	0.340990703890044	-4.27374053885085	1.92220704806917e-05	0.00102039915602072	NODE_856_length_7574_cov_9.039500_4_depth2_bin.9	5 m	C
1511	557.9842982836	1.417728082234	0.331809687041443	4.27271456380635	1.93107586527743e-05	0.00102146896319495	NODE_69_length_29578_cov_30.688345_21_170123_PAL_Sterivex_14_bin.3	5 m	C
1512	136.188998379464	-1.45075371943516	0.339502444115492	-4.27317606862836	1.92708167589233e-05	0.00102146896319495	NODE_856_length_7574_cov_9.039500_5_depth2_bin.9	5 m	E
1513	41.9133062333803	-2.24245901465353	0.52483683451771	-4.27267841578649	1.93138904857605e-05	0.00102146896319495	NODE_442_length_49337_cov_31.381519_14_PAL1920_LH1_2_35_A_sub_bin.24	5 m	NU
1514	16.0492593673699	-3.04006038618842	0.711428504544444	-4.27317765140025	1.92706799101281e-05	0.00102146896319495	NODE_1331_length_28036_cov_18.838891_7_PAL1920_LH1_2_35_A_sub_bin.24	5 m	S
1515	42.1774911862724	-2.26092975018398	0.529159848450417	-4.27267820263546	1.93139089544147e-05	0.00102146896319495	NODE_251_length_29399_cov_52.463025_11_LMG2001_200120_16_bin.28	5 m	G
1516	35.8740128325766	-1.98627297384349	0.464883730537543	-4.27262311706793	1.93186824546963e-05	0.00102146896319495	NODE_251_length_29399_cov_52.463025_15_LMG2001_200120_16_bin.28	5 m	E
1517	178.003265229762	1.55389391820797	0.363724344060697	4.27217463879367	1.93575876666214e-05	0.00102217754425629	NODE_95_length_36095_cov_23.042342_17_LH1_2_5_bin.3	5 m	E
1518	169.992011744058	1.64015586713877	0.383905147433915	4.27229454489434	1.93471785848234e-05	0.00102217754425629	NODE_4_length_180559_cov_30.514631_35_170123_PAL_Sterivex_14_bin.3	5 m	J
1519	81.2738771144972	1.90806500230991	0.446660929259183	4.27184219016998	1.93864755253025e-05	0.00102302903565319	NODE_21_length_69907_cov_18.274037_26_LH1_2_5_bin.3	5 m	-
1520	35.1614870999486	-2.14000926041441	0.501020470816777	-4.27130104469725	1.94335857580882e-05	0.00102484037315581	NODE_277_length_62322_cov_48.447428_44_PAL1920_LH5_1_150_sub_bin.69	5 m	O
1521	62.1665704219398	-1.86097205273593	0.435734845289281	-4.2708818742748	1.9470152184136e-05	0.00102609366125968	NODE_282_length_15847_cov_14.880256_10_depth2_bin.9	5 m	-
1522	35.234044994451	-2.10853506725305	0.493727468761674	-4.27064565101371	1.94907880327563e-05	0.00102650629903395	NODE_3122_length_17755_cov_61.081243_7_PAL1920_LH5_1_150_sub_bin.69	5 m	E
1523	132.014780751841	1.67392549604223	0.392007484712455	4.27013656963741	1.95353308928369e-05	0.00102790181649375	NODE_592_length_41136_cov_56.984591_18_PAL1920_LH1_2_75_A_sub_bin.68	5 m	L
1524	25.4286702848205	-2.46552393542758	0.577399339356333	-4.27004980327147	1.95429323128879e-05	0.00102790181649375	NODE_18492_length_5611_cov_65.133189_6_PAL1920_LH5_1_150_sub_bin.69	5 m	F
1525	3108.34862598406	1.31565261614157	0.3081313253193	4.2697788508787	1.95666880231055e-05	0.00102847644495481	NODE_94_length_25433_cov_36.169320_10_170123_PAL_Sterivex_14_bin.3	5 m	L
1526	209.436126709249	-1.42249075922498	0.333201762790774	-4.26915736372679	1.96212807399097e-05	0.00103067013207712	NODE_512_length_10438_cov_10.322739_6_depth2_bin.9	5 m	C
1527	1102.21109131349	1.24559000598171	0.291779156434738	4.26894786180627	1.96397164907338e-05	0.00103096293023199	NODE_17_length_87514_cov_32.909100_68_170123_PAL_Sterivex_14_bin.3	5 m	EGP
1528	357.176053488646	1.49771610249075	0.350869691222254	4.26858215445585	1.96719375450462e-05	0.00103197851422501	NODE_22_length_69872_cov_33.895140_47_170123_PAL_Sterivex_14_bin.3	5 m	-
1529	940.049406369854	1.31465323101148	0.308021306116213	4.26805940013603	1.97180828211163e-05	0.00103372274870833	NODE_4_length_180559_cov_30.514631_159_170123_PAL_Sterivex_14_bin.3	5 m	I
1530	148.34437625773	-1.4925809809932	0.349761923990418	-4.26741986081391	1.97746773066034e-05	0.00103533545626565	NODE_1330_length_5969_cov_13.555800_6_depth2_bin.9	5 m	M
1531	62.5098352418561	-1.63255748071203	0.382554556794365	-4.26751544771057	1.97662087541673e-05	0.00103533545626565	NODE_1532_length_5616_cov_14.404963_3_depth2_bin.9	5 m	S
1532	564.619483055689	1.31973185787214	0.309274580807009	4.26718501866039	1.9795497898898e-05	0.00103574903432106	NODE_3_length_200913_cov_30.428118_78_170123_PAL_Sterivex_14_bin.3	5 m	F
1533	142.625488590137	-1.40886059347028	0.330211211439364	-4.26654378974345	1.98524542279422e-05	0.00103805154990437	NODE_239_length_17746_cov_14.717144_1_depth2_bin.9	5 m	EH
1534	51.1531843073627	-1.81879522198571	0.426318131986594	-4.26628633764727	1.98753659553768e-05	0.00103857208882079	NODE_2506_length_20271_cov_55.518006_6_PAL1920_LH5_1_150_sub_bin.69	5 m	C
1535	78.9904498033378	-1.61093965651206	0.377614995199977	-4.26609026916142	1.98928317897242e-05	0.00103880756390926	NODE_236_length_17802_cov_18.322702_15_depth2_bin.9	5 m	F
1536	37.4572011956246	-2.16805205399882	0.508259942536037	-4.26563628678075	1.99333287821009e-05	0.0010402446409607	NODE_8887_length_9250_cov_67.391082_6_PAL1920_LH5_1_150_sub_bin.69	5 m	E
1537	93.0416858664386	1.88012735939308	0.440788893955387	4.26536917144598	1.99571931805082e-05	0.00104061347472913	NODE_2297_length_20097_cov_48.640255_1_PAL1920_LH1_2_75_A_sub_bin.68	5 m	C
1538	35.6166294146832	-1.95811629360242	0.459084145933352	-4.26526664217826	1.99663604897004e-05	0.00104061347472913	NODE_55_length_113101_cov_59.070644_110_PAL1920_LH5_1_150_sub_bin.69	5 m	J
1539	1068.13929891757	1.3017280461511	0.305240089082574	4.26460380765698	2.00257224351971e-05	0.0010416610362801	NODE_2_length_233688_cov_37.894360_129_170123_PAL_Sterivex_14_bin.3	5 m	-
1540	828.902576076579	1.35442380375202	0.317606946619081	4.26446530269516	2.00381478332049e-05	0.0010416610362801	NODE_5_length_160813_cov_40.680495_126_170123_PAL_Sterivex_14_bin.3	5 m	E
1541	170.194346970609	-1.39305425380685	0.326665882002842	-4.26446204074269	2.00384405542043e-05	0.0010416610362801	NODE_9_length_217214_cov_55.750381_28_PAL1920_LH5_1_150_sub_bin.69	5 m	J
1542	14.9909465448353	-2.90844989980029	0.681952916495573	-4.2648837323642	2.00006325462356e-05	0.0010416610362801	NODE_2_length_201413_cov_20.722767_158_PAL1920_LH1_3_35_B_sub_bin.13	5 m	CP
1543	244.262242202372	1.45136377185178	0.340361706524335	4.26418055859645	2.00637155331416e-05	0.00104229896934904	NODE_27_length_57706_cov_34.202269_23_170123_PAL_Sterivex_14_bin.3	5 m	-
1544	763.119720049791	1.35434255104509	0.317655079706082	4.26356333510622	2.01192438657862e-05	0.00104450473978602	NODE_28_length_57418_cov_36.650297_32_170123_PAL_Sterivex_14_bin.3	5 m	-
1545	602.797748604122	1.39456351944858	0.327099792630104	4.26341914874157	2.01322366197934e-05	0.00104450473978602	NODE_13_length_98162_cov_38.357976_42_170123_PAL_Sterivex_14_bin.3	5 m	H
1546	141.325999897177	1.61187800824628	0.378105377409235	4.26303910113844	2.016652132218e-05	0.00104493084430724	NODE_22_length_68588_cov_19.987626_34_LH1_2_5_bin.3	5 m	J
1547	198.292922246647	1.46276501002119	0.343116307461642	4.26317542539046	2.01542169036901e-05	0.00104493084430724	NODE_110_length_21788_cov_32.735057_16_170123_PAL_Sterivex_14_bin.3	5 m	K
1548	25.7076500594175	-2.42331512418034	0.568521655983408	-4.26248516424335	2.02165924433626e-05	0.00104684858984177	NODE_76_length_105031_cov_66.100004_100_PAL1920_LH5_1_150_sub_bin.69	5 m	E
1549	261.670195218376	-1.63502477578312	0.383739957699983	-4.26076238081369	2.03730749138755e-05	0.00105364803965959	NODE_377_length_12973_cov_14.238117_4_depth2_bin.9	5 m	P
1550	66.2819255871669	-1.69722157058289	0.398352152652239	-4.26060599718803	2.03873363795508e-05	0.00105364803965959	NODE_682_length_8615_cov_8.131308_8_depth2_bin.9	5 m	P
1551	130.799318110241	-1.63433973534642	0.38359154306317	-4.26062504479479	2.03855988173758e-05	0.00105364803965959	NODE_57_length_38495_cov_18.197737_8_depth2_bin.9	5 m	F
1552	149.635661624549	-1.46665774799407	0.344313697796679	-4.25965553325197	2.04742189743818e-05	0.0010574564720029	NODE_59_length_38187_cov_15.606262_19_depth2_bin.9	5 m	I
1553	13.868686936102	-3.0501112548571	0.71608770486271	-4.2594101730065	2.04967047165324e-05	0.00105793616012093	NODE_73_length_110371_cov_20.510733_86_PAL1920_LH1_2_35_A_sub_bin.24	5 m	S
1554	45.5263777756403	2.57732676653313	0.605143900426268	4.25903122334644	2.05314793057166e-05	0.00105836805028143	NODE_695_length_38086_cov_62.674108_17_PAL1920_LH1_2_75_A_sub_bin.68	5 m	K
1555	97.9267638072242	-1.58040065588902	0.371068885854923	-4.25904923892462	2.05298248221442e-05	0.00105836805028143	NODE_754_length_8104_cov_18.016275_1_depth2_bin.9	5 m	E
1556	4023.14928064173	1.37292171223774	0.322384982080125	4.25864040991997	2.05674014182845e-05	0.00105953840802497	NODE_3_length_200913_cov_30.428118_1_170123_PAL_Sterivex_14_bin.3	5 m	Q
1557	51.314007601778	2.23357489366521	0.524540611707928	4.2581543617616	2.06121606472537e-05	0.00106018009066129	NODE_2781_length_13026_cov_22.461491_7_LH3_1_75_bin.40	5 m	I
1558	2720.32101806322	1.24458245176745	0.292287626752609	4.25807436871373	2.06195359332936e-05	0.00106018009066129	NODE_31_length_55474_cov_35.213104_2_170123_PAL_Sterivex_14_bin.3	5 m	J
1559	698.759437494022	1.30620859283285	0.30675754557239	4.25811397856749	2.06158836269194e-05	0.00106018009066129	NODE_3_length_200913_cov_30.428118_144_170123_PAL_Sterivex_14_bin.3	5 m	J
1560	733.356901920605	1.40647939764546	0.330339921207855	4.25767310382231	2.06565701199813e-05	0.00106072347705155	NODE_88_length_26038_cov_34.549821_6_170123_PAL_Sterivex_14_bin.3	5 m	M
1561	33.3575153384194	-2.08411701093097	0.489496403843379	-4.25767583697675	2.06563176532016e-05	0.00106072347705155	NODE_3122_length_17755_cov_61.081243_2_PAL1920_LH5_1_150_sub_bin.69	5 m	S
1562	335.237623858666	1.46161500085817	0.343304913744462	4.25748348579163	2.06740926795265e-05	0.00106094361139916	NODE_290_length_20145_cov_27.949577_23_LH1_2_5_bin.3	5 m	-
1563	489.64225562987	1.40613797786247	0.330318650962833	4.25691366128972	2.07268352402129e-05	0.00106229006341751	NODE_59_length_33413_cov_34.966065_1_170123_PAL_Sterivex_14_bin.3	5 m	S
1564	32.7466570077362	-2.0662743192589	0.485387864821028	-4.25695504361398	2.07230006110707e-05	0.00106229006341751	NODE_65_length_74659_cov_27.198770_39_PAL1920_LH1_3_35_B_sub_bin.13	5 m	F
1565	332.636720305696	-1.34361700448578	0.315684742494552	-4.25619874393825	2.0793188698516e-05	0.00106500985284067	NODE_754_length_8104_cov_18.016275_3_depth2_bin.9	5 m	T
1566	51.985482621679	2.22960668569703	0.52391111972988	4.25569643730139	2.08399300817458e-05	0.00106625559366843	NODE_59_length_43480_cov_16.502245_14_LH1_2_5_bin.3	5 m	E
1567	84.024701700527	-1.52359886107672	0.358017768274168	-4.25565152372536	2.08441143152079e-05	0.00106625559366843	NODE_328_length_14103_cov_10.762457_3_depth2_bin.9	5 m	S
1568	1021.90201754619	1.3427064378085	0.315545570462873	4.25519025933049	2.08871328902108e-05	0.00106777474375862	NODE_3_length_200913_cov_30.428118_81_170123_PAL_Sterivex_14_bin.3	5 m	T
1569	772.154475663704	1.28757976880795	0.302685799509582	4.2538492750374	2.10126767469174e-05	0.00107077822166523	NODE_17_length_87514_cov_32.909100_41_170123_PAL_Sterivex_14_bin.3	5 m	S
1570	342.003862738094	1.46456138121306	0.34427972339956	4.25398674877328	2.09997733887461e-05	0.00107077822166523	NODE_76_length_28864_cov_39.969523_26_170123_PAL_Sterivex_14_bin.3	5 m	K
1571	99.1832756682117	-1.79181766345296	0.421187833452154	-4.25420090786289	2.09796873304519e-05	0.00107077822166523	NODE_593_length_44158_cov_65.800286_38_PAL1920_LH5_1_150_sub_bin.69	5 m	H
1572	105.166061789063	-1.54133921064948	0.362322126452601	-4.25405764130478	2.09931223263447e-05	0.00107077822166523	NODE_8309_length_9719_cov_56.319743_4_PAL1920_LH5_1_150_sub_bin.69	5 m	C
1573	119.431056940416	-1.80955318550988	0.42538027564944	-4.25396589615535	2.10017301411282e-05	0.00107077822166523	NODE_14094_length_2467_cov_51.504561_1_LMG2001_200120_16_bin.28	5 m	C
1574	156.934297532132	-1.47706034031431	0.347246966460784	-4.2536306518926	2.1033212379859e-05	0.00107114373439945	NODE_152_length_23568_cov_11.702080_17_depth2_bin.9	5 m	M
1575	1314.04931876868	1.33816766811633	0.31462851677233	4.25316713769035	2.10768142492812e-05	0.0010726827152977	NODE_1_length_236708_cov_35.625152_21_170123_PAL_Sterivex_14_bin.3	5 m	CH
1576	968.761819324222	1.28424321791856	0.301964307131488	4.25296363705447	2.1095984324691e-05	0.00107297710120468	NODE_17_length_87514_cov_32.909100_8_170123_PAL_Sterivex_14_bin.3	5 m	S
1577	154.201163995921	-1.44168417721222	0.339000536698546	-4.25274895211813	2.11162259707665e-05	0.00107332558108098	NODE_492_length_10741_cov_14.558956_2_depth2_bin.9	5 m	EG
1578	1408.62904575725	1.35803819016068	0.319363819053314	4.2523232412059	2.11564189741286e-05	0.00107411305717474	NODE_26_length_60847_cov_40.004293_5_170123_PAL_Sterivex_14_bin.3	5 m	S
1579	48.8223166970469	-2.08400059096436	0.490104074750486	-4.25215928275099	2.11719183404787e-05	0.00107411305717474	NODE_553_length_46300_cov_64.352600_21_PAL1920_LH5_1_150_sub_bin.69	5 m	G
1580	23.4252050309125	-2.32425919844804	0.546588690050211	-4.25230020444537	2.11585960391661e-05	0.00107411305717474	NODE_1894_length_22921_cov_15.057334_9_PAL1920_LH1_2_35_A_sub_bin.24	5 m	E
1581	2771.78820920575	1.28012588199429	0.301089966284689	4.25163912896351	2.12211612409072e-05	0.00107537145047327	NODE_4_length_180559_cov_30.514631_58_170123_PAL_Sterivex_14_bin.3	5 m	F
1582	1818.82225323322	1.35080718210245	0.317716335216274	4.25161388438821	2.12235539141285e-05	0.00107537145047327	NODE_5_length_160813_cov_40.680495_13_170123_PAL_Sterivex_14_bin.3	5 m	I
1583	3489.91823456146	1.29347008306691	0.30426011647747	4.25119827745378	2.12629819510887e-05	0.00107668863375576	NODE_9_length_114004_cov_39.524226_88_170123_PAL_Sterivex_14_bin.3	5 m	D
1584	699.881128787422	1.33376248519196	0.313757312273191	4.25093673683258	2.1287829673888e-05	0.00107726632007545	NODE_4_length_180559_cov_30.514631_111_170123_PAL_Sterivex_14_bin.3	5 m	S
1585	142.766860042719	-1.40971625865421	0.331675525742691	-4.2502872513658	2.13496537904502e-05	0.00107971327983275	NODE_55_length_39937_cov_9.728123_35_depth2_bin.9	5 m	H
1586	123.635717966249	-1.58234004139921	0.372315736695239	-4.24999505915176	2.13775230959024e-05	0.00108044104433881	NODE_910_length_35876_cov_59.056810_34_PAL1920_LH5_1_150_sub_bin.69	5 m	G
1587	1104.18519694439	1.32104925016658	0.310896502389753	4.24916086225523	2.14572795334794e-05	0.00108117155835765	NODE_31_length_55474_cov_35.213104_17_170123_PAL_Sterivex_14_bin.3	5 m	E
1588	940.904092884182	1.31729164579229	0.310011707847879	4.24916741027949	2.14566523841725e-05	0.00108117155835765	NODE_3_length_200913_cov_30.428118_124_170123_PAL_Sterivex_14_bin.3	5 m	O
1589	621.469418596635	1.47982079725142	0.348275258107367	4.24899777633705	2.14729050238951e-05	0.00108117155835765	NODE_444_length_9737_cov_33.939682_5_170123_PAL_Sterivex_14_bin.3	5 m	V
1590	394.200193841029	1.36186223846146	0.320503163151382	4.24913821464599	2.14594487852904e-05	0.00108117155835765	NODE_59_length_33413_cov_34.966065_24_170123_PAL_Sterivex_14_bin.3	5 m	O
1591	44.5750684244674	-1.88210397213963	0.442883997362177	-4.24965449948399	2.14100493970237e-05	0.00108117155835765	NODE_9_length_217214_cov_55.750381_33_PAL1920_LH5_1_150_sub_bin.69	5 m	F
1592	457.0117009811	1.43235375142517	0.337072993969694	4.24938745331213	2.14355874926723e-05	0.00108117155835765	NODE_13936_length_1826_cov_7.095991_3_LMG1901_190131_1_bin.12	5 m	O
1593	280.280964103834	1.40838589869078	0.331489073690094	4.24866461815108	2.15048590486721e-05	0.00108210074803733	NODE_112_length_33516_cov_20.284510_29_LH1_2_5_bin.3	5 m	EG
1594	124.662052252797	-1.6132284028258	0.379715048353783	-4.2485237543779	2.15183832522305e-05	0.00108210198540294	NODE_236_length_17802_cov_18.322702_9_depth2_bin.9	5 m	IQ
1595	106.299414535555	1.70858780696596	0.402194030259249	4.24816799459859	2.1552575481621e-05	0.00108314190937666	NODE_424_length_16761_cov_16.358614_10_LH1_2_5_bin.3	5 m	S
1596	764.108327933664	1.22070102764459	0.287362323443119	4.24795085527704	2.15734702477518e-05	0.00108347200585383	NODE_11809_length_2832_cov_30.612892_2_LMG2001_200120_19_bin.21	5 m	IQ
1597	81.5447678748826	-1.55958915196925	0.367150574926466	-4.24781890177239	2.15861772168539e-05	0.00108347200585383	NODE_59_length_38187_cov_15.606262_9_depth2_bin.9	5 m	IQ
1598	207.867122406057	1.68830319906302	0.397484240785259	4.24747203996732	2.16196135936522e-05	0.0010844712055319	NODE_60_length_33283_cov_33.245155_27_170123_PAL_Sterivex_14_bin.3	5 m	M
1599	17.8091816705951	-2.76711375284906	0.651526119038086	-4.24712635762697	2.16529853202019e-05	0.00108546591450703	NODE_1538_length_25610_cov_25.707455_9_PAL1920_LH1_2_35_A_sub_bin.24	5 m	K
1600	255.737168179227	-1.35383962180073	0.318787421020588	-4.24684141383764	2.16805302877157e-05	0.0010861674667517	NODE_552_length_10070_cov_35.289266_8_depth2_bin.9	5 m	H
1601	227.448103207563	1.4292040445937	0.33659582065838	4.2460540413074	2.17568176052488e-05	0.00108813708780874	NODE_316_length_19125_cov_14.766597_16_LH1_2_5_bin.3	5 m	G
1602	80.0548529610193	1.93485496119471	0.455687223643398	4.24601538249149	2.17605697716685e-05	0.00108813708780874	NODE_3471_length_5990_cov_20.178602_4_LH1_2_5_bin.3	5 m	S
1603	121.100352528607	-1.67991849324062	0.395645664336599	-4.24601769883522	2.17603449334906e-05	0.00108813708780874	NODE_59_length_38187_cov_15.606262_20_depth2_bin.9	5 m	I
1604	1064.5836357778	1.3291861062408	0.313053731021247	4.24587211244765	2.17744807182697e-05	0.00108815388118146	NODE_61_length_32584_cov_42.705278_15_170123_PAL_Sterivex_14_bin.3	5 m	EG
1605	220.753348505838	1.58240341542046	0.372903538285019	4.24346581075076	2.20093917883629e-05	0.0010904822972835	NODE_95_length_36095_cov_23.042342_13_LH1_2_5_bin.3	5 m	P
1606	134.795771577907	1.5874676261351	0.374108668304665	4.24333291535043	2.20224355139049e-05	0.0010904822972835	NODE_3_length_193859_cov_15.484118_143_LH1_2_5_bin.3	5 m	E
1607	135.422035779551	1.57965639246679	0.372179922189051	4.2443353289337	2.19242295874279e-05	0.0010904822972835	NODE_26_length_62802_cov_16.197874_4_LH1_2_5_bin.3	5 m	M
1608	84.300059578119	1.9929950207173	0.469634809686674	4.24371230498644	2.1985217767658e-05	0.0010904822972835	NODE_148_length_28462_cov_20.843947_9_LH1_2_5_bin.3	5 m	J
1609	77.9628120607207	1.84194881362904	0.43391712444251	4.24493229207202	2.18659436150728e-05	0.0010904822972835	NODE_3_length_193859_cov_15.484118_56_LH1_2_5_bin.3	5 m	-
1610	1535.89772265929	1.39628362428661	0.32903859571296	4.24352535683891	2.20035497069043e-05	0.0010904822972835	NODE_5214_length_3561_cov_32.738163_2_170123_PAL_Sterivex_14_bin.3	5 m	T
1611	1158.02254578029	1.30638439980149	0.307830020862792	4.2438498887793	2.19717357324392e-05	0.0010904822972835	NODE_4_length_180559_cov_30.514631_67_170123_PAL_Sterivex_14_bin.3	5 m	M
1612	1382.46816413277	1.30345954132505	0.307073710458175	4.24477738384117	2.18810542761789e-05	0.0010904822972835	NODE_25_length_63197_cov_48.940594_6_170123_PAL_Sterivex_14_bin.3	5 m	E
1613	980.347163246274	1.33356667908629	0.31425953394082	4.2435201960728	2.20040559725219e-05	0.0010904822972835	NODE_3_length_200913_cov_30.428118_89_170123_PAL_Sterivex_14_bin.3	5 m	Q
1614	1029.20573233801	1.27409080876829	0.300259039809077	4.24330541248129	2.2025135847975e-05	0.0010904822972835	NODE_2_length_233688_cov_37.894360_153_170123_PAL_Sterivex_14_bin.3	5 m	E
1615	810.397182919806	1.27928328697203	0.301470970007349	4.24347089519382	2.200889289475e-05	0.0010904822972835	NODE_2_length_233688_cov_37.894360_223_170123_PAL_Sterivex_14_bin.3	5 m	GM
1616	872.848467967096	1.31089102033237	0.30890533908273	4.24366579167897	2.19897774548013e-05	0.0010904822972835	NODE_61_length_32584_cov_42.705278_25_170123_PAL_Sterivex_14_bin.3	5 m	I
1617	432.389716422837	1.41505923179832	0.333452136906749	4.24366520762181	2.19898347154909e-05	0.0010904822972835	NODE_14_length_96497_cov_41.204423_48_170123_PAL_Sterivex_14_bin.3	5 m	P
1618	83.37294899481	-2.05078203196443	0.483082643561296	-4.24519915856636	2.18399351781381e-05	0.0010904822972835	NODE_1072_length_33065_cov_67.714329_5_PAL1920_LH5_1_150_sub_bin.69	5 m	H
1619	543.040655279566	1.51656104686264	0.357311002715594	4.2443726482998	2.19205814894599e-05	0.0010904822972835	NODE_1721_length_5664_cov_4.608486_1_LMG1901_190131_1_bin.12	5 m	E
1620	363.024046787913	1.42062533853076	0.33488168424793	4.24217090797656	2.21368007639097e-05	0.0010950070246541	NODE_244_length_22360_cov_16.654069_5_LH1_2_5_bin.3	5 m	Q
1621	84.579748680939	1.93099470528253	0.455197879891007	4.24209951449004	2.21438457417137e-05	0.0010950070246541	NODE_384_length_17628_cov_15.513458_19_LH1_2_5_bin.3	5 m	Q
1622	83.0529146713728	1.78634143697313	0.421126396828262	4.24181777828952	2.21716677835309e-05	0.00109570687188179	NODE_2068_length_15618_cov_20.248795_12_LH3_1_75_bin.40	5 m	-
1623	105.439700539931	-1.56075337573348	0.367979092705939	-4.24141862043428	2.22111424270823e-05	0.00109698136455333	NODE_1330_length_5969_cov_13.555800_2_depth2_bin.9	5 m	E
1624	64.0439407076708	-1.80209201046987	0.424898866521598	-4.24122574207495	2.22302410600043e-05	0.00109724856089152	NODE_277_length_62322_cov_48.447428_51_PAL1920_LH5_1_150_sub_bin.69	5 m	L
1625	867.272701190628	1.28493529237135	0.303001038800934	4.24069599713658	2.22827763544321e-05	0.00109916479201143	NODE_1_length_236708_cov_35.625152_75_170123_PAL_Sterivex_14_bin.3	5 m	EG
1626	27.8497881918843	-2.17440440516769	0.512767525689229	-4.24052674210403	2.22995864258897e-05	0.00109931749614174	NODE_346_length_56838_cov_55.846415_47_PAL1920_LH5_1_150_sub_bin.69	5 m	G
1627	190.597982698504	1.54763890941338	0.365011067362626	4.23997803846273	2.23541656037947e-05	0.00110133079684633	NODE_279_length_20728_cov_21.344362_4_LH1_2_5_bin.3	5 m	M
1628	375.557535654407	1.48026264979427	0.349171084455097	4.23936206545944	2.24155874919784e-05	0.00110367853942384	NODE_74_length_29019_cov_30.872497_12_170123_PAL_Sterivex_14_bin.3	5 m	K
1629	34.9449023979322	-2.44520982746639	0.576816581802889	-4.23914621147624	2.24371494014885e-05	0.00110406201456385	NODE_4992_length_12373_cov_28.655464_3_PAL1920_LH1_2_35_A_sub_bin.24	5 m	S
1630	1282.60363351895	1.36392029756274	0.321782953767893	4.23863440120746	2.24883536539523e-05	0.00110590273140706	NODE_179_length_16894_cov_33.979809_6_170123_PAL_Sterivex_14_bin.3	5 m	E
1631	1162.12539813142	1.42257952759936	0.335700668986625	4.2376428140393	2.25878739946164e-05	0.00111011575944847	NODE_950_length_8075_cov_4.855486_5_LMG1901_190131_1_bin.12	5 m	U
1632	1548.59654439077	1.32334956368158	0.312303935628703	4.23737715958502	2.26146074275599e-05	0.00111074859202104	NODE_108_length_21899_cov_44.936047_18_170123_PAL_Sterivex_14_bin.3	5 m	J
1633	1027.60902224875	1.44157472839648	0.340257958120799	4.23671127740291	2.26817491157764e-05	0.00111336414306332	NODE_90_length_25807_cov_44.597390_23_170123_PAL_Sterivex_14_bin.3	5 m	C
1634	130.617609103854	1.66365840832739	0.392706378910126	4.23639262734801	2.2713946051028e-05	0.00111426223228782	NODE_924_length_11588_cov_17.215035_7_LH1_2_5_bin.3	5 m	C
1635	261.741618578548	1.42920491313915	0.337395196141058	4.23599662794734	2.2754019110431e-05	0.00111486348646328	NODE_3_length_193859_cov_15.484118_184_LH1_2_5_bin.3	5 m	T
1636	331.315461124342	1.36954366009959	0.323310592866098	4.23599996510722	2.27536811264394e-05	0.00111486348646328	NODE_154_length_18360_cov_33.308495_18_170123_PAL_Sterivex_14_bin.3	5 m	K
1637	117.435199689001	1.80860142890553	0.427047548636968	4.23512893278078	2.2842060662614e-05	0.00111763941151834	NODE_2_length_186529_cov_13.889427_38_LH5_3_35_bin.17	5 m	M
1638	436.465425950373	1.43831762213795	0.339624254195069	4.23502622198421	2.28525037485785e-05	0.00111763941151834	NODE_337_length_11377_cov_28.325031_7_170123_PAL_Sterivex_14_bin.3	5 m	E
1639	57.1008343541713	-1.91010769877127	0.450998099738266	-4.23528990450246	2.28257030524489e-05	0.00111763941151834	NODE_1392_length_28359_cov_62.237387_32_PAL1920_LH5_1_150_sub_bin.69	5 m	E
1640	180.159475683789	-1.36960465792658	0.323425206203453	-4.23468743826053	2.28869816900541e-05	0.00111796141274306	NODE_106_length_27813_cov_13.137294_26_depth2_bin.9	5 m	E
1641	33.6592738886333	-2.01124796175771	0.474933047360091	-4.23480314317398	2.28752008651967e-05	0.00111796141274306	NODE_872_length_36577_cov_66.683834_17_PAL1920_LH5_1_150_sub_bin.69	5 m	G
1642	149.991607120781	-1.58175843216938	0.373544102915287	-4.2344623294136	2.2909918333635e-05	0.00111840026418241	NODE_236_length_17802_cov_18.322702_8_depth2_bin.9	5 m	O
1643	415.993915518574	-1.17793942016821	0.278200394123517	-4.23414001220007	2.2942797755698e-05	0.00111864281174041	NODE_161_length_23063_cov_19.262865_14_depth2_bin.9	5 m	G
1644	20.9752264061609	-2.53937519069624	0.599720010499161	-4.2342679020876	2.292974640014e-05	0.00111864281174041	NODE_5052_length_12289_cov_23.401586_6_PAL1920_LH1_2_35_A_sub_bin.24	5 m	C
1645	175.835247959597	-1.50902602695389	0.356411273554127	-4.2339458342771	2.29626274213664e-05	0.00111892905096771	NODE_101_length_29026_cov_10.889890_8_depth2_bin.9	5 m	J
1646	148.258367251498	-1.44892377604362	0.342233286739082	-4.23373129437369	2.29845554401442e-05	0.00111931712938705	NODE_5647_length_11391_cov_5.738091_6_PAL1920_LH1_2_35_A_sub_bin.49	5 m	M
1647	835.352047296596	1.34541411134388	0.31779767120526	4.23355560234707	2.30025276764147e-05	0.00111951221219554	NODE_5_length_160813_cov_40.680495_65_170123_PAL_Sterivex_14_bin.3	5 m	S
1648	27.3067295586875	-2.30990367175344	0.545695678124914	-4.2329521092976	2.30643632981959e-05	0.00112116023848198	NODE_6824_length_9670_cov_9.999792_11_LMG2001_200120_10_bin.63	5 m	E
1649	217.47504473428	1.4369607588935	0.339467160338986	4.2329890097722	2.30605778342236e-05	0.00112116023848198	NODE_5489_length_14292_cov_6.290932_1_PAL1920_LH3_1_75_A_sub_bin.50	5 m	L
1650	2203.50940657331	1.2498648414582	0.295296223659677	4.23257983447375	2.31025864917675e-05	0.00112209465417294	NODE_181_length_16671_cov_38.950169_11_170123_PAL_Sterivex_14_bin.3	5 m	T
1651	1341.26372202929	1.30251543959638	0.30774195154468	4.23249229771414	2.31115830489724e-05	0.00112209465417294	NODE_5_length_160813_cov_40.680495_139_170123_PAL_Sterivex_14_bin.3	5 m	S
1652	129.089920773131	1.57800486697809	0.372873861784988	4.23200719788725	2.31614994599844e-05	0.00112257688785353	NODE_413_length_16865_cov_18.610470_4_LH1_2_5_bin.3	5 m	E
1653	1064.92573106426	1.37159051683967	0.324121608601279	4.23171575248766	2.31915382904444e-05	0.00112257688785353	NODE_19_length_77123_cov_33.703898_64_170123_PAL_Sterivex_14_bin.3	5 m	S
1654	397.296486066461	1.48126823885705	0.35001825309846	4.23197426346898	2.31648921034937e-05	0.00112257688785353	NODE_14_length_96497_cov_41.204423_64_170123_PAL_Sterivex_14_bin.3	5 m	J
1655	267.974700785991	-1.46929011945622	0.347188890759075	-4.23196178957179	2.31661771892775e-05	0.00112257688785353	NODE_3639_length_3841_cov_20.762282_4_depth2_bin.9	5 m	L
1656	17.4326397822666	-2.64663846704044	0.625426633366523	-4.2317329097327	2.3189768893012e-05	0.00112257688785353	NODE_82_length_68925_cov_20.848381_15_PAL1920_LH1_3_35_B_sub_bin.13	5 m	P
1657	117.344198700863	-1.50806111408302	0.356387668479106	-4.23151878548074	2.3211860367509e-05	0.00112288250050621	NODE_59_length_38187_cov_15.606262_29_depth2_bin.9	5 m	E
1658	22.2528378719573	-2.6297099666277	0.621538104616256	-4.23097143537372	2.3268422243668e-05	0.00112493980109043	NODE_186_length_74309_cov_16.223638_14_PAL1920_LH1_2_35_A_sub_bin.24	5 m	L
1659	241.375861849857	-1.51988047499605	0.359326447633428	-4.2298040820713	2.33894922474238e-05	0.00112943067443916	NODE_814_length_7745_cov_19.691808_4_depth2_bin.9	5 m	E
1660	70.1814282807157	-1.67458972503945	0.395899194364001	-4.22983867832726	2.33858955539635e-05	0.00112943067443916	NODE_4610_length_14133_cov_56.951271_4_PAL1920_LH5_1_150_sub_bin.69	5 m	O
1661	20.3389754311708	-2.52183309623729	0.596232016753665	-4.22961703728701	2.34089469013524e-05	0.00112968956394859	NODE_79_length_106735_cov_19.468457_49_PAL1920_LH1_2_35_A_sub_bin.24	5 m	M
1662	161.890290416349	-1.44111896396761	0.340759227219821	-4.22914142553199	2.34584849792678e-05	0.00113139906075099	NODE_418_length_12000_cov_11.694182_4_depth2_bin.9	5 m	F
1663	33.7819805113201	2.75327593711948	0.651074816229497	4.22881651768416	2.34923835898052e-05	0.00113235266614047	NODE_4137_length_13400_cov_5.777744_9_LMG2001_200120_10_bin.78	5 m	T
1664	244.679563348751	-1.28918353862478	0.304876720387741	-4.2285404309821	2.35212251703434e-05	0.00113242062281187	NODE_458_length_11316_cov_7.199183_9_depth2_bin.9	5 m	C
1665	29.5121346159945	-2.09299360001951	0.494985068736794	-4.22839744512062	2.35361755233985e-05	0.00113242062281187	NODE_76_length_105031_cov_66.100004_49_PAL1920_LH5_1_150_sub_bin.69	5 m	S
1666	35.0465761069767	-1.97776177975073	0.467720817016239	-4.22850920420347	2.35244894165867e-05	0.00113242062281187	NODE_333_length_57653_cov_65.281451_29_PAL1920_LH5_1_150_sub_bin.69	5 m	E
1667	44.7759430488812	2.39931695078655	0.567560417869286	4.22742121410436	2.36384904121154e-05	0.00113261598369243	NODE_152_length_75292_cov_50.574039_42_PAL1920_LH1_2_75_A_sub_bin.68	5 m	E
1668	96.2668563326394	1.71940862503548	0.406718982917041	4.22751014153226	2.3629152790978e-05	0.00113261598369243	NODE_268_length_21201_cov_17.363426_12_LH1_2_5_bin.3	5 m	S
1669	615.75094585145	1.38134095134271	0.326757830901828	4.22741498659822	2.36391444486819e-05	0.00113261598369243	NODE_2_length_233688_cov_37.894360_199_170123_PAL_Sterivex_14_bin.3	5 m	-
1670	471.284569709357	1.36180817080607	0.322078923118675	4.22818158238901	2.35587628856368e-05	0.00113261598369243	NODE_5626_length_3462_cov_32.382741_1_170123_PAL_Sterivex_14_bin.3	5 m	S
1671	251.426447744669	1.41698767646037	0.335152622861804	4.22788777351937	2.35895394905529e-05	0.00113261598369243	NODE_28_length_57418_cov_36.650297_57_170123_PAL_Sterivex_14_bin.3	5 m	S
1672	441.167089700694	-1.19964011858557	0.283753747925337	-4.22775074287733	2.36039065876005e-05	0.00113261598369243	NODE_600_length_9474_cov_10.720777_9_depth2_bin.9	5 m	N
1673	103.337502889825	-1.48562500081981	0.351376291146591	-4.22801719481983	2.35759778425147e-05	0.00113261598369243	NODE_569_length_9945_cov_13.160566_12_depth2_bin.9	5 m	Q
1674	1678.08777443275	1.27571082996461	0.30180879558163	4.22688420165531	2.36949528385451e-05	0.00113361806214497	NODE_13_length_98162_cov_38.357976_96_170123_PAL_Sterivex_14_bin.3	5 m	CH
1675	1376.39324635942	1.31040021153759	0.310028750723313	4.22670545386634	2.37137751416662e-05	0.00113361806214497	NODE_185_length_16211_cov_34.259532_8_170123_PAL_Sterivex_14_bin.3	5 m	P
1676	1108.07108148063	1.28663849727242	0.304408896181203	4.22667837048536	2.37166282868474e-05	0.00113361806214497	NODE_101_length_23924_cov_30.114291_4_170123_PAL_Sterivex_14_bin.3	5 m	G
1677	674.599586200121	1.42629496431146	0.33744401617441	4.22676028006457	2.37080003815695e-05	0.00113361806214497	NODE_19_length_77123_cov_33.703898_22_170123_PAL_Sterivex_14_bin.3	5 m	E
1678	72.2856443722279	-1.76940877955471	0.418670186475421	-4.2262593246739	2.37608150310466e-05	0.00113370203051109	NODE_26405_length_3554_cov_27.351529_4_LH1_1_200_bin.136	5 m	M
1679	1216.39566832688	1.2931313933672	0.305960576940232	4.22646409645058	2.37392128696143e-05	0.00113370203051109	NODE_2_length_233688_cov_37.894360_5_170123_PAL_Sterivex_14_bin.3	5 m	J
1680	252.658500157637	1.46836293238269	0.347431547583584	4.22633736802337	2.37525797333829e-05	0.00113370203051109	NODE_70_length_29526_cov_30.978250_5_170123_PAL_Sterivex_14_bin.3	5 m	-
1681	107.590971211223	1.65518273669822	0.391775047900826	4.22482939014842	2.3912186479539e-05	0.00113484490457483	NODE_189_length_25649_cov_19.548605_3_LH1_2_5_bin.3	5 m	G
1682	98.4264195545415	1.7256477664359	0.408351169288414	4.22589157622098	2.37996571934887e-05	0.00113484490457483	NODE_588_length_14340_cov_24.954638_16_LH1_2_5_bin.3	5 m	L
1683	1605.7315189687	1.33012732778746	0.314831988116816	4.22487986606345	2.3906827562519e-05	0.00113484490457483	NODE_73_length_29064_cov_41.708228_26_170123_PAL_Sterivex_14_bin.3	5 m	IQ
1684	886.867259222693	1.28829750422113	0.304932200525213	4.22486540287374	2.39083629707877e-05	0.00113484490457483	NODE_2_length_233688_cov_37.894360_127_170123_PAL_Sterivex_14_bin.3	5 m	EG
1685	593.040043219512	1.43781931526607	0.34029913936783	4.22516294909558	2.38767944269917e-05	0.00113484490457483	NODE_16_length_88681_cov_41.716156_54_170123_PAL_Sterivex_14_bin.3	5 m	S
1686	566.001343799134	1.40556439749063	0.332658248153365	4.22525040426061	2.38675233044733e-05	0.00113484490457483	NODE_13_length_98162_cov_38.357976_56_170123_PAL_Sterivex_14_bin.3	5 m	T
1687	473.941253136376	-1.3110600263461	0.310263827268662	-4.22562964522074	2.38273595841837e-05	0.00113484490457483	NODE_2100_length_4844_cov_18.420965_2_depth2_bin.9	5 m	L
1688	181.635933192211	-1.3550697641726	0.320673911855734	-4.22569380942413	2.38205706029714e-05	0.00113484490457483	NODE_603_length_9437_cov_11.914624_4_depth2_bin.9	5 m	C
1689	79.961948368576	-1.5850017503494	0.375129630589556	-4.22521075676799	2.38717259108818e-05	0.00113484490457483	NODE_130_length_25782_cov_20.508687_22_depth2_bin.9	5 m	E
1690	992.143046872478	1.27740258448041	0.302385739315352	4.22441411216233	2.3956319034561e-05	0.00113566362224078	NODE_2367_length_4748_cov_43.864479_4_170123_PAL_Sterivex_14_bin.3	5 m	H
1691	373.014225815032	1.4030412721672	0.332127905900208	4.22440044104203	2.39577732130188e-05	0.00113566362224078	NODE_5_length_160813_cov_40.680495_157_170123_PAL_Sterivex_14_bin.3	5 m	-
1692	163.668501197408	1.62598431330084	0.385022705749452	4.22308681805099	2.40978939214112e-05	0.00113593717645073	NODE_8209_length_3558_cov_17.082215_1_LH1_2_5_bin.3	5 m	U
1693	1342.98300059666	1.37360529244291	0.325191913271467	4.22398355058797	2.40021576338978e-05	0.00113593717645073	NODE_90_length_25807_cov_44.597390_12_170123_PAL_Sterivex_14_bin.3	5 m	C
1694	639.543728548146	1.32752562054262	0.314323577692509	4.22343633999129	2.4060535395152e-05	0.00113593717645073	NODE_1_length_236708_cov_35.625152_130_170123_PAL_Sterivex_14_bin.3	5 m	F
1695	276.43998620303	1.49094960605556	0.353064172751054	4.22288558603433	2.41194275595593e-05	0.00113593717645073	NODE_40_length_46336_cov_42.503641_31_170123_PAL_Sterivex_14_bin.3	5 m	-
1696	170.261332519241	-1.29720050509332	0.307163709400864	-4.22315679031084	2.40904105462208e-05	0.00113593717645073	NODE_216_length_18817_cov_10.124400_10_depth2_bin.9	5 m	IQ
1697	63.4718426485695	-1.90370039608064	0.450767399073982	-4.22324329574728	2.40811620414606e-05	0.00113593717645073	NODE_277_length_62322_cov_48.447428_38_PAL1920_LH5_1_150_sub_bin.69	5 m	H
1698	54.6188180450095	-1.74805307958379	0.413944313400033	-4.2229184530299	2.41159092445871e-05	0.00113593717645073	NODE_3297_length_17149_cov_63.272727_4_PAL1920_LH5_1_150_sub_bin.69	5 m	L
1699	36.5628457835515	-2.2010049600334	0.521165054325062	-4.22323972370676	2.40815438700495e-05	0.00113593717645073	NODE_5996_length_12021_cov_35.907822_1_PAL1920_LH5_1_150_sub_bin.69	5 m	G
1700	36.7564486640195	-2.03219272383207	0.481090828484999	-4.22413524330039	2.39859985575653e-05	0.00113593717645073	NODE_1072_length_33065_cov_67.714329_16_PAL1920_LH5_1_150_sub_bin.69	5 m	P
1701	39.9665499459761	-1.99279779804831	0.471819083413839	-4.22364814841624	2.40379231490198e-05	0.00113593717645073	NODE_183_length_73451_cov_62.415990_4_PAL1920_LH5_1_150_sub_bin.69	5 m	C
1702	23.9028806057356	-2.41595029482877	0.57201025755978	-4.22361358541946	2.40416116448092e-05	0.00113593717645073	NODE_2524_length_17754_cov_24.139951_4_PAL1920_LH5_3_35_A_sub_bin.18	5 m	E
1703	108.546356163274	1.63947164175487	0.388290614710197	4.22227985855002	2.41843564027041e-05	0.00113832627159598	NODE_59_length_43480_cov_16.502245_25_LH1_2_5_bin.3	5 m	I
1704	45.5886185494413	-2.47660233070187	0.586577099477829	-4.22212584314414	2.42008920438663e-05	0.00113843609416211	NODE_4292_length_14739_cov_63.042631_2_PAL1920_LH5_1_150_sub_bin.69	5 m	EGP
1705	271.411485624769	1.40760512538276	0.333426388105319	4.221636845786	2.42534638587526e-05	0.00114023997418762	NODE_46_length_50201_cov_20.031508_1_LH1_2_5_bin.3	5 m	EG
1706	513.225620670058	1.35868888642579	0.321854904458986	4.2214329115464	2.42754207968617e-05	0.00114060327094656	NODE_14_length_96497_cov_41.204423_71_170123_PAL_Sterivex_14_bin.3	5 m	J
1707	92.7335175992569	1.78185528181102	0.42213737032003	4.22103184198112	2.43186578371305e-05	0.00114122671953377	NODE_3_length_193859_cov_15.484118_34_LH1_2_5_bin.3	5 m	O
1708	32.3075450189972	-2.14416540560834	0.50803657883814	-4.22049414337833	2.43767390465727e-05	0.00114122671953377	NODE_91_length_79195_cov_25.373124_34_PAL1920_LH5_3_35_A_sub_bin.80	5 m	E
1709	1165.56286104126	1.3244924474973	0.313801823191852	4.22079270931301	2.43444722310881e-05	0.00114122671953377	NODE_444_length_9737_cov_33.939682_3_170123_PAL_Sterivex_14_bin.3	5 m	H
1710	724.343710182674	1.3126754327826	0.31101518377202	4.22061526663217	2.43636440321217e-05	0.00114122671953377	NODE_28_length_57418_cov_36.650297_55_170123_PAL_Sterivex_14_bin.3	5 m	S
1711	436.422680424527	1.31438704602052	0.311437578847868	4.22038679751802	2.43883501404895e-05	0.00114122671953377	NODE_36_length_48752_cov_33.220404_27_170123_PAL_Sterivex_14_bin.3	5 m	S
1712	27.7422266835049	-2.39319566471488	0.567042092896321	-4.22049032108177	2.43771523959973e-05	0.00114122671953377	NODE_13603_length_5915_cov_21.899317_2_PAL1920_LH1_2_35_A_sub_bin.24	5 m	S
1713	31.7157530391245	-2.14830461710491	0.509004510806056	-4.22060035126775	2.43652562175034e-05	0.00114122671953377	NODE_207_length_31708_cov_46.810065_7_LMG2001_200120_16_bin.28	5 m	S
1714	75.7590577590949	2.15359718041637	0.510369465889204	4.21968265022323	2.44646449797153e-05	0.00114209854131118	NODE_19_length_96742_cov_13.185020_48_LH5_3_35_bin.17	5 m	S
1715	154.11501051398	1.57090207100824	0.372271338925826	4.21977710006098	2.44543981055552e-05	0.00114209854131118	NODE_22_length_68588_cov_19.987626_67_LH1_2_5_bin.3	5 m	D
1716	844.895475650766	1.33003188397293	0.315206479167734	4.21955756583659	2.44782216868262e-05	0.00114209854131118	NODE_2667_length_4546_cov_39.174126_3_170123_PAL_Sterivex_14_bin.3	5 m	GM
1717	302.701001680635	1.40350451422458	0.332594774623057	4.21986339326956	2.44450397145559e-05	0.00114209854131118	NODE_1_length_236708_cov_35.625152_223_170123_PAL_Sterivex_14_bin.3	5 m	J
1718	97.1667349658525	-1.4952547104012	0.354341588837017	-4.21981149689138	2.44506674036778e-05	0.00114209854131118	NODE_721_length_40072_cov_59.035885_21_PAL1920_LH5_1_150_sub_bin.69	5 m	Q
1719	559.531289012088	1.37080247628072	0.324891536902223	4.21926187844427	2.45103442143217e-05	0.00114293203695846	NODE_31_length_55474_cov_35.213104_9_170123_PAL_Sterivex_14_bin.3	5 m	S
1720	81.8897022448861	1.82739214728148	0.43321639279037	4.2181971358728	2.46263469442282e-05	0.00114700680903861	NODE_348_length_53816_cov_58.149328_13_PAL1920_LH1_2_75_A_sub_bin.68	5 m	E
1721	30.8558829423751	-2.48063687389599	0.588077109334741	-4.21821702378826	2.46241753952539e-05	0.00114700680903861	NODE_1072_length_33065_cov_67.714329_4_PAL1920_LH5_1_150_sub_bin.69	5 m	F
1722	165.895516761543	1.50598303514658	0.357036251714762	4.2180115546074	2.46466192294118e-05	0.00114721496371442	NODE_266_length_17486_cov_25.218347_8_LMG1901_190113_2_bin.12	5 m	P
1723	85.7583776633039	-1.67865056532858	0.397983083590674	-4.21789426370463	2.4659439887222e-05	0.00114721496371442	NODE_1120_length_26950_cov_28.689162_6_PAL1920_LH5_3_35_A_sub_bin.18	5 m	L
1724	212.583602082101	1.69624722094591	0.402339708837634	4.21595776824116	2.48720306875624e-05	0.0011484203772436	NODE_11996_length_4736_cov_15.717582_2_LH5_3_35_bin.17	5 m	L
1725	44.2536594551352	-1.99199053529464	0.472516938223186	-4.21570185988497	2.49002546925993e-05	0.0011484203772436	NODE_7684_length_8835_cov_67.905923_5_LMG2001_200120_10_bin.60	5 m	S
1726	268.00443215501	1.37918457848496	0.32708034983319	4.21665373413089	2.47954268004298e-05	0.0011484203772436	NODE_424_length_16761_cov_16.358614_2_LH1_2_5_bin.3	5 m	L
1727	137.48729155476	1.55246976503703	0.368159616320382	4.21683882809686	2.47750916086371e-05	0.0011484203772436	NODE_3311_length_6144_cov_19.847101_3_LH1_2_5_bin.3	5 m	H
1728	113.840491775253	1.60412809455857	0.380488836408595	4.2159662546208	2.4871095250518e-05	0.0011484203772436	NODE_118_length_32390_cov_17.288851_33_LH1_2_5_bin.3	5 m	E
1729	1735.94553528708	1.26338451502076	0.299685286968092	4.21570417354282	2.48999993840018e-05	0.0011484203772436	NODE_599_length_8305_cov_39.290424_2_170123_PAL_Sterivex_14_bin.3	5 m	V
1730	1342.93388245118	1.41510218367732	0.335638517333777	4.21614954957648	2.48508991716949e-05	0.0011484203772436	NODE_47_length_39125_cov_46.594369_17_170123_PAL_Sterivex_14_bin.3	5 m	E
1731	733.62033130381	1.42016240189479	0.336739687552775	4.21738943875518	2.47146929871661e-05	0.0011484203772436	NODE_26_length_60847_cov_40.004293_24_170123_PAL_Sterivex_14_bin.3	5 m	C
1732	549.274817550709	1.32849652763706	0.315092286038671	4.21621406331102	2.48437945354978e-05	0.0011484203772436	NODE_4_length_180559_cov_30.514631_115_170123_PAL_Sterivex_14_bin.3	5 m	K
1733	432.370135365967	1.35938285373399	0.322380338964176	4.21670520634651	2.47897702558334e-05	0.0011484203772436	NODE_36_length_48752_cov_33.220404_14_170123_PAL_Sterivex_14_bin.3	5 m	D
1734	213.657246394913	-1.36989318042111	0.324903725797014	-4.21630492866974	2.48337911788668e-05	0.0011484203772436	NODE_189_length_20487_cov_27.718677_21_depth2_bin.9	5 m	J
1735	107.693840400162	-1.7893306165356	0.424403973075597	-4.21610241668702	2.48560909476283e-05	0.0011484203772436	NODE_130_length_25782_cov_20.508687_9_depth2_bin.9	5 m	S
1736	47.3872653336994	-1.86128288292288	0.441356870105691	-4.21718343814874	2.47372735755638e-05	0.0011484203772436	NODE_1293_length_29584_cov_62.445630_17_PAL1920_LH5_1_150_sub_bin.69	5 m	F
1737	50.2999366267672	-1.79682943022296	0.426054680019463	-4.217368132515	2.47170275438406e-05	0.0011484203772436	NODE_183_length_73451_cov_62.415990_65_PAL1920_LH5_1_150_sub_bin.69	5 m	C
1738	1734.65991671944	1.40016887607211	0.332069942289343	4.21648784716594	2.48136653224478e-05	0.0011484203772436	NODE_760_length_10295_cov_14.889160_11_depth1_bin.10	5 m	L
1739	142.136659921604	-1.57549819148855	0.373741612925628	-4.21547437320569	2.49253696620891e-05	0.00114884030271505	NODE_26723_length_1754_cov_14.383755_1_depth2_bin.9	5 m	E
1740	24.3714447555898	-2.38608566511129	0.566045547316346	-4.21535983530628	2.49380239866787e-05	0.00114884030271505	NODE_800_length_38079_cov_65.724569_20_PAL1920_LH5_1_150_sub_bin.69	5 m	J
1741	109.766717738368	1.75367519707661	0.416125539518975	4.21429359780175	2.5056117166794e-05	0.00115018337506648	NODE_428_length_49353_cov_52.306179_22_PAL1920_LH1_2_75_A_sub_bin.68	5 m	E
1742	170.56436880296	1.52763619297968	0.362531496364148	4.21380268556097	2.51106677607519e-05	0.00115018337506648	NODE_1668_length_8823_cov_16.372719_9_LH1_2_5_bin.3	5 m	L
1743	166.562479992242	1.46493361466446	0.347631461371328	4.2140421033402	2.50840493516133e-05	0.00115018337506648	NODE_35_length_56840_cov_16.498107_34_LH1_2_5_bin.3	5 m	C
1744	145.775458846027	1.62127175071648	0.384694874291087	4.21443554116531	2.5040365318537e-05	0.00115018337506648	NODE_95_length_36095_cov_23.042342_32_LH1_2_5_bin.3	5 m	C
1745	928.087207368559	1.25410603348399	0.297574101104942	4.2144327373494	2.50406763745377e-05	0.00115018337506648	NODE_92_length_25542_cov_38.224899_3_170123_PAL_Sterivex_14_bin.3	5 m	E
1746	674.924627706139	1.30732555363412	0.310226283250389	4.21410313767307	2.50772678643165e-05	0.00115018337506648	NODE_61_length_32584_cov_42.705278_8_170123_PAL_Sterivex_14_bin.3	5 m	O
1747	163.828019981898	1.50624616908252	0.357437946079587	4.21400745389001	2.50879000070142e-05	0.00115018337506648	NODE_1_length_236708_cov_35.625152_85_170123_PAL_Sterivex_14_bin.3	5 m	S
1748	139.696484348211	-1.4365222784057	0.340853481156597	-4.21448615848439	2.50347504532696e-05	0.00115018337506648	NODE_1740_length_5267_cov_23.883730_5_depth2_bin.9	5 m	H
1749	111.146223695973	-1.47650405337666	0.350348451780546	-4.21438726465823	2.50457216388889e-05	0.00115018337506648	NODE_6432_length_3082_cov_20.931285_1_depth2_bin.9	5 m	O
1750	27.013970701081	-2.1727064549812	0.515609085792443	-4.21386378721771	2.51038719412914e-05	0.00115018337506648	NODE_1918_length_20496_cov_22.712098_14_PAL1920_LH5_3_35_A_sub_bin.18	5 m	C
1751	37.9811351941471	-2.15078593546569	0.510470325900992	-4.21334174845423	2.51619903127907e-05	0.00115024683046207	NODE_274_length_33956_cov_20.998879_16_LMG2001_200120_17_bin.12	5 m	J
1752	1208.2020134588	1.38385426825983	0.328437681704729	4.21344548858417	2.51504307844323e-05	0.00115024683046207	NODE_2_length_233688_cov_37.894360_130_170123_PAL_Sterivex_14_bin.3	5 m	D
1753	955.949684728869	1.33306802241844	0.316384707936986	4.21344012202998	2.51510286435232e-05	0.00115024683046207	NODE_22_length_69872_cov_33.895140_16_170123_PAL_Sterivex_14_bin.3	5 m	S
1754	766.054581581074	1.29892680066568	0.308293871170234	4.21327480736209	2.51694520900032e-05	0.00115024683046207	NODE_5_length_160813_cov_40.680495_15_170123_PAL_Sterivex_14_bin.3	5 m	I
1755	169.226135620532	-1.36096010040795	0.323086338486008	-4.21237278798431	2.52702037142202e-05	0.00115419315631023	NODE_57_length_38495_cov_18.197737_33_depth2_bin.9	5 m	T
1756	136.591452062005	1.64063558084407	0.38954471376824	4.21167461104393	2.53484502854732e-05	0.00115710767538893	NODE_251_length_61608_cov_56.427177_60_PAL1920_LH1_2_75_A_sub_bin.68	5 m	C
1757	797.221427203929	1.34338090099956	0.319023255442751	4.21091841450609	2.54334592298483e-05	0.00115983125248435	NODE_255_length_13307_cov_21.207214_6_170123_PAL_Sterivex_14_bin.3	5 m	P
1758	798.236530738507	1.37488429044505	0.326527005130541	4.2106296534199	2.54659922200213e-05	0.00115983125248435	NODE_2_length_233688_cov_37.894360_143_170123_PAL_Sterivex_14_bin.3	5 m	-
1759	501.512011331618	1.38748605524711	0.329510558705478	4.21074839209408	2.54526098526041e-05	0.00115983125248435	NODE_9_length_114004_cov_39.524226_97_170123_PAL_Sterivex_14_bin.3	5 m	J
1760	20.0990849722291	-2.55662644366249	0.607163090923113	-4.21077381330192	2.54497456408741e-05	0.00115983125248435	NODE_1122_length_32285_cov_69.819640_10_PAL1920_LH5_1_150_sub_bin.69	5 m	O
1761	37.4735772023513	-2.09514415963047	0.497605989244033	-4.21044803502754	2.54864743543608e-05	0.00116010494678981	NODE_5996_length_12021_cov_35.907822_7_PAL1920_LH5_1_150_sub_bin.69	5 m	E
1762	267.802842541552	1.42505629955922	0.338487166878023	4.21007482411512	2.55286126549334e-05	0.00116074457185789	NODE_4_length_180559_cov_30.514631_140_170123_PAL_Sterivex_14_bin.3	5 m	-
1763	419.317730869752	1.42557118856297	0.338610089006097	4.21006707965307	2.55294877639844e-05	0.00116074457185789	NODE_3385_length_3767_cov_4.302532_3_LMG1901_190131_1_bin.12	5 m	C
1764	1048.04056424981	1.30193719701315	0.309261858307812	4.20982142491467	2.55572610802277e-05	0.00116134860185311	NODE_25_length_63197_cov_48.940594_22_170123_PAL_Sterivex_14_bin.3	5 m	K
1765	141.213214320141	-1.43480878834768	0.340839826099742	-4.2096277444051	2.55791785353469e-05	0.00116168600172031	NODE_551_length_10086_cov_23.446915_4_depth2_bin.9	5 m	J
1766	96.5063466937954	-1.80379190045875	0.428544366376799	-4.20911355272083	2.56374527439565e-05	0.00116367323728769	NODE_186_length_73279_cov_64.824839_6_PAL1920_LH5_1_150_sub_bin.69	5 m	M
1767	145.699653312509	-1.47914682551276	0.351429707209392	-4.20894077867879	2.56570618437117e-05	0.00116390422369453	NODE_282_length_15847_cov_14.880256_13_depth2_bin.9	5 m	C
1768	44.8336749881734	2.31151850001627	0.549292881529375	4.20817122839895	2.57445758465782e-05	0.00116627773088077	NODE_527_length_43944_cov_60.294994_20_PAL1920_LH1_2_75_A_sub_bin.68	5 m	K
1769	899.204278914363	1.39637626925392	0.331815097563686	4.20829636597807	2.57303257760454e-05	0.00116627773088077	NODE_104_length_22440_cov_43.155595_12_170123_PAL_Sterivex_14_bin.3	5 m	M
1770	80.7887761221456	-1.92256738118301	0.456873352191363	-4.20809699659992	2.5753032556438e-05	0.00116627773088077	NODE_76_length_105031_cov_66.100004_59_PAL1920_LH5_1_150_sub_bin.69	5 m	S
1771	1577.22314294499	1.27466634357236	0.302922763373763	4.20789223423137	2.57763733993993e-05	0.00116667562899438	NODE_3_length_200913_cov_30.428118_31_170123_PAL_Sterivex_14_bin.3	5 m	M
1772	250.008944515529	1.47364849630755	0.350221826223358	4.2077574438999	2.57917491167835e-05	0.00116671276845549	NODE_22_length_69872_cov_33.895140_17_170123_PAL_Sterivex_14_bin.3	5 m	U
1773	279.162867715324	1.35390423659193	0.321784103438188	4.20749260801194	2.58219847198369e-05	0.00116742168706863	NODE_3_length_200913_cov_30.428118_105_170123_PAL_Sterivex_14_bin.3	5 m	S
1774	1057.66786672119	1.37813314088313	0.327554279217201	4.20734280796647	2.58391019134334e-05	0.00116753705252367	NODE_93_length_25536_cov_39.629842_16_170123_PAL_Sterivex_14_bin.3	5 m	H
1775	743.932889367294	1.25222941305851	0.297663620443279	4.20686078867716	2.58942540480084e-05	0.00116871149548438	NODE_4_length_180559_cov_30.514631_24_170123_PAL_Sterivex_14_bin.3	5 m	S
1776	29.2415502181125	-2.3036073913106	0.547579445732819	-4.20689163784756	2.58907209678777e-05	0.00116871149548438	NODE_587_length_42796_cov_16.499029_4_PAL1920_LH1_2_35_A_sub_bin.24	5 m	IQ
1777	1281.02706575133	1.31438844945604	0.312449233758247	4.2067264292702	2.59096472511191e-05	0.00116874817352572	NODE_5_length_160813_cov_40.680495_30_170123_PAL_Sterivex_14_bin.3	5 m	P
1778	3002.45541169391	1.25382577442243	0.298086962254432	4.20624157775886	2.59652678121623e-05	0.00117030398349888	NODE_13_length_98162_cov_38.357976_18_170123_PAL_Sterivex_14_bin.3	5 m	C
1779	902.245126046491	1.29963728164092	0.30898343985209	4.20617131540464	2.59733374915106e-05	0.00117030398349888	NODE_2_length_233688_cov_37.894360_14_170123_PAL_Sterivex_14_bin.3	5 m	Q
1780	270.735607149211	1.6002515473293	0.380511250385089	4.20553018001386	2.60470825956789e-05	0.00117274673225942	NODE_54_length_71926_cov_14.093640_46_LH5_3_35_bin.17	5 m	L
1781	2292.61891440172	1.36403469553678	0.324349613680361	4.20544572277803	2.60568119233767e-05	0.00117274673225942	NODE_200_length_15307_cov_46.863231_8_170123_PAL_Sterivex_14_bin.3	5 m	T
1782	81.1350097646368	-1.70024404064606	0.404328136806346	-4.20510937991039	2.60955923419053e-05	0.00117383304766692	NODE_9023_length_9149_cov_43.347592_2_PAL1920_LH5_1_150_sub_bin.69	5 m	U
1783	294.547542893434	1.57347686450289	0.374202041350673	4.20488583873958	2.61213970541492e-05	0.00117433479813039	NODE_10_length_122045_cov_12.972317_22_LH5_3_35_bin.17	5 m	E
1784	138.063798694792	1.58894333931386	0.377911939531663	4.20453331345658	2.61621405023969e-05	0.00117550720761835	NODE_50_length_48752_cov_17.501530_42_LH1_2_5_bin.3	5 m	G
1785	114.911741129227	-1.62356312938658	0.386198476178826	-4.2039604750662	2.62284757780005e-05	0.00117782754140782	NODE_10258_length_3071_cov_10.751658_3_LMG2001_200120_19_bin.25	5 m	O
1786	272.72098219777	-1.38539032280906	0.329558876475403	-4.20377183471937	2.62503555137963e-05	0.00117793482572431	NODE_302_length_14945_cov_23.096844_5_depth2_bin.9	5 m	H
1787	46.3147382386774	-1.91370655536673	0.455244828736453	-4.2036865320981	2.62602551656647e-05	0.00117793482572431	NODE_546_length_46552_cov_60.792159_40_PAL1920_LH5_1_150_sub_bin.69	5 m	F
1788	1006.80744908612	1.32943022533518	0.316317905160782	4.20282950678824	2.63599130235773e-05	0.00118174379650107	NODE_74_length_29019_cov_30.872497_8_170123_PAL_Sterivex_14_bin.3	5 m	EG
1789	1274.77618342111	1.29854234218952	0.309010096193702	4.20226509808124	2.64257407339361e-05	0.0011840327142263	NODE_1_length_236708_cov_35.625152_105_170123_PAL_Sterivex_14_bin.3	5 m	F
1790	110.150756163867	-2.027539950583	0.482523853239578	-4.20194760729538	2.64628387648689e-05	0.00118503253056668	NODE_4165_length_15002_cov_66.734395_15_PAL1920_LH5_1_150_sub_bin.69	5 m	L
1791	2345.73111559958	1.36358782951134	0.324529320964197	4.20174000136577	2.64871237919721e-05	0.00118513579218146	NODE_47_length_39125_cov_46.594369_11_170123_PAL_Sterivex_14_bin.3	5 m	C
1792	75.5907950843638	-1.78337391914366	0.424443550998017	-4.20167514608319	2.6494714683365e-05	0.00118513579218146	NODE_73_length_33532_cov_18.130746_12_depth2_bin.9	5 m	EH
1793	55.7160209402075	-1.96959841785282	0.468794212161943	-4.20141368377737	2.65253381428645e-05	0.001185274783324	NODE_11102_length_7328_cov_17.806407_7_PAL1920_LH5_3_35_A_sub_bin.80	5 m	N
1794	428.101273705348	-1.41005468644914	0.335622609008782	-4.20131018769431	2.65374692943044e-05	0.001185274783324	NODE_189_length_20487_cov_27.718677_15_depth2_bin.9	5 m	O
1795	4290.89976200683	1.36027479395773	0.323777047508445	4.20126999250078	2.65421821411037e-05	0.001185274783324	NODE_33346_length_3787_cov_4.252144_1_PAL1920_LH5_1_150_sub_bin.19	5 m	L
1796	682.592963788043	1.29753945425536	0.308909497029002	4.20038706072395	2.66459060084884e-05	0.00118763238113656	NODE_17_length_87514_cov_32.909100_67_170123_PAL_Sterivex_14_bin.3	5 m	I
1797	49.0221912606657	-1.95266586896973	0.464895744268394	-4.20022315334944	2.66652036700804e-05	0.00118763238113656	NODE_186_length_73279_cov_64.824839_38_PAL1920_LH5_1_150_sub_bin.69	5 m	F
1798	22.1144342219401	-2.59421348268129	0.617589223128906	-4.20054849652034	2.662691232107e-05	0.00118763238113656	NODE_2004_length_23220_cov_62.399611_5_PAL1920_LH5_1_150_sub_bin.69	5 m	S
1799	236.147375710328	1.41931931931845	0.337917849389214	4.20019043647403	2.6669057187627e-05	0.00118763238113656	NODE_17337_length_1660_cov_3.687850_2_LMG1901_190131_1_bin.12	5 m	C
1800	22.4127585591408	-2.43606228356464	0.579971919648771	-4.20031074097502	2.66548898737821e-05	0.00118763238113656	NODE_2_length_201413_cov_20.722767_22_PAL1920_LH1_3_35_B_sub_bin.13	5 m	E
1801	69.1111795549813	-1.76448081993466	0.420149144520311	-4.1996534872139	2.67323768235891e-05	0.00118979115015283	NODE_2371_length_21009_cov_51.677055_10_PAL1920_LH5_1_150_sub_bin.69	5 m	G
1802	235.762133133276	1.4376804901525	0.342375982695136	4.19912775082902	2.67945126818522e-05	0.00119175784705276	NODE_5_length_160813_cov_40.680495_6_170123_PAL_Sterivex_14_bin.3	5 m	J
1803	171.006910749752	-1.3375396097481	0.318535518844304	-4.19902814794688	2.68063000353817e-05	0.00119175784705276	NODE_3281_length_17189_cov_58.796662_13_PAL1920_LH5_1_150_sub_bin.69	5 m	O
1804	38.3298174841666	-2.26009997103572	0.538309615385248	-4.1985130981141	2.68673315519874e-05	0.00119314768007989	NODE_553_length_46300_cov_64.352600_27_PAL1920_LH5_1_150_sub_bin.69	5 m	S
1805	24.3962944122397	-2.31525169124981	0.551438997539229	-4.1985635792563	2.68613438860149e-05	0.00119314768007989	NODE_1121_length_30726_cov_13.352548_4_PAL1920_LH1_2_35_A_sub_bin.24	5 m	S
1806	198.17495342816	-1.39379526974007	0.3319836357633	-4.19838546118529	2.68824764771101e-05	0.00119315921896578	NODE_189_length_20487_cov_27.718677_2_depth2_bin.9	5 m	J
1807	238.018986147535	1.39216096697182	0.331643977618979	4.19775741735691	2.69571161556251e-05	0.00119542520282548	NODE_20_length_72093_cov_26.144049_32_170123_PAL_Sterivex_14_bin.3	5 m	O
1808	416.718585872383	-1.28520991224522	0.306169661361364	-4.19770498007745	2.6963356953872e-05	0.00119542520282548	NODE_4129_length_3652_cov_27.640534_2_depth2_bin.9	5 m	C
1809	1153.75528995793	1.3172193596869	0.313845444544854	4.19703195500309	2.70435787941418e-05	0.00119749450902428	NODE_2_length_233688_cov_37.894360_169_170123_PAL_Sterivex_14_bin.3	5 m	S
1810	676.426919836413	1.31305739133078	0.312857485334171	4.1969825012442	2.70494824226349e-05	0.00119749450902428	NODE_14_length_96497_cov_41.204423_106_170123_PAL_Sterivex_14_bin.3	5 m	D
1811	68.2141690673552	-1.80792022318063	0.430771294079614	-4.19693755834738	2.70548486220087e-05	0.00119749450902428	NODE_186_length_73279_cov_64.824839_14_PAL1920_LH5_1_150_sub_bin.69	5 m	E
1812	1498.56911165603	1.37835235477284	0.328447596445109	4.19656703136567	2.70991282796613e-05	0.00119879245289244	NODE_1_length_236708_cov_35.625152_95_170123_PAL_Sterivex_14_bin.3	5 m	-
1813	105.997208163321	1.66481249245713	0.396730742286845	4.19632842885021	2.71276788308549e-05	0.00119936441794652	NODE_35_length_56840_cov_16.498107_5_LH1_2_5_bin.3	5 m	P
1814	1278.58982140102	1.42129797902289	0.338718706280334	4.19610122697677	2.71548917942083e-05	0.00119936441794652	NODE_273_length_12770_cov_43.357059_11_170123_PAL_Sterivex_14_bin.3	5 m	N
1815	17.2086859804302	-2.53143557496935	0.603285234496699	-4.19608409126944	2.71569452652629e-05	0.00119936441794652	NODE_55_length_113101_cov_59.070644_57_PAL1920_LH5_1_150_sub_bin.69	5 m	M
1816	72.0405056010978	-1.64842549364037	0.392928143914063	-4.19523396115117	2.72590068611537e-05	0.00120036111824931	NODE_544_length_10150_cov_16.684002_6_depth2_bin.9	5 m	S
1817	90.6694504716836	-1.53041509284826	0.364805995130427	-4.19514786839261	2.72693629622995e-05	0.00120036111824931	NODE_4811_length_13784_cov_58.032267_8_PAL1920_LH5_1_150_sub_bin.69	5 m	P
1818	113.702647673579	-1.69437244416616	0.403857036989717	-4.19547584659099	2.72299304623627e-05	0.00120036111824931	NODE_8309_length_9719_cov_56.319743_8_PAL1920_LH5_1_150_sub_bin.69	5 m	E
1819	522.671842745679	1.35261151628846	0.322394788875097	4.19551296411459	2.72254712753425e-05	0.00120036111824931	NODE_1655_length_5828_cov_4.112420_1_LMG1901_190131_1_bin.12	5 m	C
1820	25.5181533364952	-2.23755650916027	0.533316086567873	-4.19555412918433	2.72205266404345e-05	0.00120036111824931	NODE_21250_length_4678_cov_65.972961_4_PAL1920_LH5_3_35_A_sub_bin.18	5 m	F
1821	107.498123967255	-1.42357942636048	0.339323567545401	-4.19534498195446	2.72456576851473e-05	0.00120036111824931	NODE_5781_length_11198_cov_4.734901_5_PAL1920_LH1_2_35_A_sub_bin.49	5 m	T
1822	237.048342070498	1.46180631031911	0.348508103232337	4.19446864150697	2.73511984771247e-05	0.00120330261664619	NODE_360_length_18200_cov_16.667622_15_LH1_2_5_bin.3	5 m	V
1823	114.687994229848	-1.50181075066269	0.358070490563998	-4.19417625925325	2.7386497511572e-05	0.00120355777422243	NODE_4798_length_5208_cov_15.497380_6_LMG2001_200120_19_bin.25	5 m	G
1824	96.471190666276	1.74737804056678	0.416620514166455	4.19417186900364	2.73870278722237e-05	0.00120355777422243	NODE_115_length_32799_cov_16.493617_8_LH1_2_5_bin.3	5 m	EG
1825	95.8621051142835	1.82400412291586	0.434988040167919	4.19322821430157	2.75012522613705e-05	0.00120630484691849	NODE_3000_length_17091_cov_56.098791_6_PAL1920_LH1_2_75_A_sub_bin.68	5 m	C
1826	47.4825428947372	2.23253589879474	0.532423472597697	4.19315829165492	2.75097340273834e-05	0.00120630484691849	NODE_66_length_41020_cov_14.249969_41_LH1_2_5_bin.3	5 m	J
1827	56.610514851402	-1.65636143043549	0.394989100714541	-4.19343578706123	2.74760878877422e-05	0.00120630484691849	NODE_291_length_15383_cov_14.873173_9_depth2_bin.9	5 m	H
1828	71.7902133294714	-1.73237875351895	0.413120629624823	-4.19339686592804	2.74808046898783e-05	0.00120630484691849	NODE_3412_length_16804_cov_61.069079_7_PAL1920_LH5_1_150_sub_bin.69	5 m	O
1829	467.787033251205	1.29939458846403	0.309902232267414	4.19291780816469	2.75389241784991e-05	0.00120692459502468	NODE_37_length_48364_cov_31.382889_19_170123_PAL_Sterivex_14_bin.3	5 m	S
1830	32.3184985679381	-2.09138903932532	0.498835336117242	-4.19254388753602	2.75843695779703e-05	0.0012082556812191	NODE_346_length_56838_cov_55.846415_19_PAL1920_LH5_1_150_sub_bin.69	5 m	C
1831	59.2802482105416	2.32982973172425	0.555896382637754	4.19112231072471	2.77577962588098e-05	0.00121407167694713	NODE_10_length_122045_cov_12.972317_15_LH5_3_35_bin.17	5 m	O
1832	1550.5152189502	1.27613191091062	0.304496364107144	4.19095943773433	2.77777321729714e-05	0.00121407167694713	NODE_25_length_63197_cov_48.940594_33_170123_PAL_Sterivex_14_bin.3	5 m	G
1833	306.095503639668	-1.19851984109466	0.285974830800064	-4.1909976403923	2.77730548849308e-05	0.00121407167694713	NODE_275_length_16236_cov_9.946728_3_depth2_bin.9	5 m	O
1834	183.870862962948	-1.46260150306946	0.348959921257167	-4.19131657813389	2.7734035406999e-05	0.00121407167694713	NODE_755_length_8093_cov_11.841254_4_depth2_bin.9	5 m	EH
1835	495.669855369591	1.33916250853695	0.319588154705722	4.19027579345066	2.78615599128923e-05	0.00121640899754772	NODE_70_length_29526_cov_30.978250_22_170123_PAL_Sterivex_14_bin.3	5 m	O
1836	191.515824374548	-1.38529077572941	0.330588149095967	-4.19038244267878	2.784846688217e-05	0.00121640899754772	NODE_6367_length_3094_cov_21.617637_3_depth2_bin.9	5 m	E
1837	89.1865196473536	-1.77881116262504	0.424529473701636	-4.19007695064114	2.78859869244211e-05	0.00121681270543699	NODE_9_length_217214_cov_55.750381_36_PAL1920_LH5_1_150_sub_bin.69	5 m	F
1838	267.849900749705	1.57600193775137	0.376143708065732	4.18989312849536	2.79085868208814e-05	0.0012171362907444	NODE_70_length_29526_cov_30.978250_6_170123_PAL_Sterivex_14_bin.3	5 m	KT
1839	349.825441765915	1.48081583629796	0.353472458166673	4.18933866581397	2.79768604070109e-05	0.0012194503406771	NODE_4354_length_3264_cov_3.735120_2_LMG1901_190131_1_bin.12	5 m	S
1840	165.058793520593	1.86833467696039	0.446006664237838	4.1890286104875	2.80151081659834e-05	0.00122042175567248	NODE_3_length_173359_cov_15.178092_133_LH5_3_35_bin.17	5 m	EGP
1841	86.8513369986217	1.8119584976765	0.432585568015379	4.18867070852461	2.8059319995168e-05	0.00122042175567248	NODE_25159_length_4176_cov_62.661247_2_PAL1920_LH1_2_75_A_sub_bin.68	5 m	H
1842	185.80290879224	1.5182623656306	0.362464538253195	4.1887197377914	2.80532594637261e-05	0.00122042175567248	NODE_213_length_24078_cov_19.219873_12_LH1_2_5_bin.3	5 m	L
1843	107.461588366926	-1.64636829328044	0.393053243189776	-4.18866482291186	2.80600476022903e-05	0.00122042175567248	NODE_365_length_13196_cov_12.154935_6_depth2_bin.9	5 m	V
1844	61.5337298716215	2.03014839343165	0.484700169630232	4.18846231265075	2.80850938025894e-05	0.00122084867083946	NODE_1991_length_5773_cov_21.667016_2_LMG1901_190113_2_bin.12	5 m	J
1845	110.606629738507	-1.69044603321629	0.403636792429408	-4.18803752512706	2.81377000275927e-05	0.00122247249800096	NODE_34253_length_3722_cov_62.310063_3_PAL1920_LH5_1_150_sub_bin.69	5 m	E
1846	127.242672550106	1.61291875130866	0.385176891851903	4.18747537930914	2.82074609059936e-05	0.00122351388057502	NODE_2590_length_18694_cov_46.065454_9_PAL1920_LH1_2_75_A_sub_bin.68	5 m	C
1847	74.573731279958	2.24477692521807	0.536059227132183	4.1875539335965	2.81977026433562e-05	0.00122351388057502	NODE_435_length_29977_cov_6.382862_24_depth6_bin.25	5 m	M
1848	26.4927038292533	-2.56369878512728	0.612221255190047	-4.18753639046957	2.81998816278288e-05	0.00122351388057502	NODE_1705_length_5338_cov_8.130797_2_depth2_bin.9	5 m	K
1849	808.528848106933	1.33174957719251	0.318043603821643	4.1873175916449	2.82270714917914e-05	0.00122370232376367	NODE_14_length_96497_cov_41.204423_58_170123_PAL_Sterivex_14_bin.3	5 m	E
1850	191.417122516252	1.47087735561343	0.351369874755717	4.18612254859934	2.83760184000753e-05	0.00122883029871055	NODE_244_length_22360_cov_16.654069_6_LH1_2_5_bin.3	5 m	J
1851	1630.70191618774	1.24841248658166	0.298223155707704	4.18616885606717	2.83702328742708e-05	0.00122883029871055	NODE_3_length_200913_cov_30.428118_82_170123_PAL_Sterivex_14_bin.3	5 m	T
1852	72.3654360705926	-1.57931215172212	0.37731218963013	-4.1856907757745	2.84300169041515e-05	0.00123050393898649	NODE_3122_length_17755_cov_61.081243_14_PAL1920_LH5_1_150_sub_bin.69	5 m	P
1853	967.911786899828	1.30989438061057	0.312960863216918	4.18548941598063	2.84552328119209e-05	0.00123093068091633	NODE_2_length_233688_cov_37.894360_151_170123_PAL_Sterivex_14_bin.3	5 m	H
1854	286.172716936162	1.4037565961119	0.335422999211481	4.18503382121048	2.85123645853136e-05	0.00123194594040592	NODE_2_length_233688_cov_37.894360_121_170123_PAL_Sterivex_14_bin.3	5 m	-
1855	63.7195327787504	-1.62446164141421	0.388166969908421	-4.18495587555393	2.85221499205737e-05	0.00123194594040592	NODE_243_length_17648_cov_14.260558_16_depth2_bin.9	5 m	P
1856	42.6666606861983	-1.93796153904	0.46308047309034	-4.18493469635447	2.85248093190122e-05	0.00123194594040592	NODE_9_length_217214_cov_55.750381_23_PAL1920_LH5_1_150_sub_bin.69	5 m	I
1857	714.964743548655	1.31348145798714	0.313931830099893	4.18397031473103	2.8646153414213e-05	0.00123452600289059	NODE_9_length_114004_cov_39.524226_48_170123_PAL_Sterivex_14_bin.3	5 m	S
1858	535.177793343409	1.35228323713698	0.323204085500305	4.18399178043715	2.86434471428114e-05	0.00123452600289059	NODE_27_length_57706_cov_34.202269_43_170123_PAL_Sterivex_14_bin.3	5 m	E
1859	404.235480879378	-1.3650430490261	0.326252946784878	-4.18400220589017	2.86421328500075e-05	0.00123452600289059	NODE_551_length_10086_cov_23.446915_5_depth2_bin.9	5 m	J
1860	32.2716543227714	-2.07329701501386	0.495529235839951	-4.18400543309922	2.86417260210212e-05	0.00123452600289059	NODE_79_length_106735_cov_19.468457_71_PAL1920_LH1_2_35_A_sub_bin.24	5 m	C
1861	1219.27838038653	1.3983903253906	0.334252141244778	4.183639094077	2.8687942612052e-05	0.00123566260284625	NODE_80_length_27694_cov_37.912117_3_170123_PAL_Sterivex_14_bin.3	5 m	S
1862	1030.64112361358	1.37213769592233	0.327992246448724	4.18344552585892	2.8712391404377e-05	0.00123605148775083	NODE_433_length_30046_cov_5.904171_23_depth6_bin.25	5 m	L
1863	162.292698500958	1.59816444701199	0.382045267828079	4.18318084686019	2.87458539620745e-05	0.00123682778416101	NODE_316_length_19125_cov_14.766597_8_LH1_2_5_bin.3	5 m	C
1864	100.514971978499	1.62500491148704	0.388497212825228	4.18279683313475	2.879446956393e-05	0.00123772163416946	NODE_364_length_18128_cov_16.021524_9_LH1_2_5_bin.3	5 m	S
1865	1237.79884072053	1.28701639149595	0.307694546850506	4.18277283321908	2.87975105133117e-05	0.00123772163416946	NODE_17_length_87514_cov_32.909100_11_170123_PAL_Sterivex_14_bin.3	5 m	S
1866	1253.95830601421	1.30576292253949	0.312225808181015	4.18211079393687	2.88815157684795e-05	0.00124066695657544	NODE_60_length_33283_cov_33.245155_30_170123_PAL_Sterivex_14_bin.3	5 m	J
1867	133.603680040332	1.70872555436733	0.408716881279827	4.18070706797513	2.9060403844629e-05	0.00124701490973114	NODE_4622_length_13137_cov_60.804235_6_PAL1920_LH1_2_75_A_sub_bin.68	5 m	L
1868	2288.58501747224	1.26743335376716	0.303155259823004	4.18080608103962	2.904775136807e-05	0.00124701490973114	NODE_2110_length_4943_cov_40.424918_1_170123_PAL_Sterivex_14_bin.3	5 m	L
1869	1432.882554166	1.37961414494134	0.330032014997664	4.18024337714966	2.91197267525168e-05	0.00124831122643664	NODE_40_length_46336_cov_42.503641_43_170123_PAL_Sterivex_14_bin.3	5 m	U
1870	47.3341157830148	-2.07196593113652	0.49569081667446	-4.179956257889	2.91565174273767e-05	0.00124831122643664	NODE_10903_length_2511_cov_8.141694_1_depth2_bin.9	5 m	U
1871	93.928963024322	-1.50101918077605	0.35910726898526	-4.17986298360801	2.91684788432325e-05	0.00124831122643664	NODE_318_length_14433_cov_11.610655_7_depth2_bin.9	5 m	CH
1872	63.9681210220781	-1.71564192605044	0.410421990341412	-4.18019006394679	2.91265548222801e-05	0.00124831122643664	NODE_425_length_11949_cov_8.511602_6_depth2_bin.9	5 m	S
1873	37.7905361679024	-2.12499734344252	0.50837655517528	-4.17996723454301	2.91551100971116e-05	0.00124831122643664	NODE_19_length_92921_cov_46.863459_42_LMG2001_200120_16_bin.28	5 m	H
1874	43.3661929993288	-1.80179507653621	0.431118329539899	-4.17935159114933	2.92341423214469e-05	0.0012486582236329	NODE_432_length_41450_cov_13.205097_13_PAL1920_LH5_3_35_A_sub_bin.80	5 m	U
1875	727.553698421461	1.2985209199945	0.310695147406963	4.1794052170813	2.92272500909485e-05	0.0012486582236329	NODE_110_length_21788_cov_32.735057_6_170123_PAL_Sterivex_14_bin.3	5 m	P
1876	502.705311506688	1.28556098116952	0.307609282848558	4.17920086567228	2.92535224685055e-05	0.0012486582236329	NODE_181_length_16671_cov_38.950169_8_170123_PAL_Sterivex_14_bin.3	5 m	S
1877	29.970326728105	-2.21998484868372	0.531199349034926	-4.17919346610071	2.92544742132112e-05	0.0012486582236329	NODE_800_length_38079_cov_65.724569_16_PAL1920_LH5_1_150_sub_bin.69	5 m	L
1878	141.853730674859	1.60540399402256	0.384118016019097	4.17945508169745	2.92208426664406e-05	0.0012486582236329	NODE_2166_length_4912_cov_4.838378_6_LMG1901_190131_1_bin.12	5 m	L
1879	1525.98040005509	1.37263403585354	0.328463879422254	4.17894971668698	2.92858421104435e-05	0.00124933184241029	NODE_90_length_25807_cov_44.597390_21_170123_PAL_Sterivex_14_bin.3	5 m	IQ
1880	823.722246662128	1.30230090645931	0.311660736366957	4.17858509108426	2.93328251459938e-05	0.00125067053087903	NODE_9_length_114004_cov_39.524226_135_170123_PAL_Sterivex_14_bin.3	5 m	IQ
1881	51.4119842474685	-1.93758598873578	0.463745980151483	-4.17811921108808	2.93929593506052e-05	0.00125256822733961	NODE_16_length_95776_cov_56.052757_12_LMG2001_200120_16_bin.28	5 m	H
1882	196.76333063519	1.46802926550401	0.351404829297157	4.17760128237339	2.94599493674523e-05	0.00125275895034283	NODE_1679_length_8789_cov_16.266316_6_LH1_2_5_bin.3	5 m	G
1883	1050.21897109337	1.38424179707705	0.331335579185864	4.17776382626437	2.94389099805942e-05	0.00125275895034283	NODE_417_length_10119_cov_38.957472_7_170123_PAL_Sterivex_14_bin.3	5 m	M
1884	1030.03967733443	1.29859152722435	0.310845996214975	4.17760416102085	2.94595766362558e-05	0.00125275895034283	NODE_93_length_25536_cov_39.629842_19_170123_PAL_Sterivex_14_bin.3	5 m	K
1885	841.176172903864	1.42018927539194	0.33992898745619	4.17789987850028	2.94213106063835e-05	0.00125275895034283	NODE_1250_length_6857_cov_4.450162_2_LMG1901_190131_1_bin.12	5 m	K
1886	812.310275870354	1.27667348022157	0.305621859223493	4.17729766930047	2.94992867797239e-05	0.00125376661171214	NODE_73_length_29064_cov_41.708228_8_170123_PAL_Sterivex_14_bin.3	5 m	F
1887	67.2890814735542	2.05995281843636	0.493210498749767	4.17661996988731	2.9587272593728e-05	0.00125498082897022	NODE_21_length_69907_cov_18.274037_28_LH1_2_5_bin.3	5 m	-
1888	1502.8794528845	1.35875940844283	0.325300651432881	4.17693417599315	2.95464481997621e-05	0.00125498082897022	NODE_25_length_63197_cov_48.940594_44_170123_PAL_Sterivex_14_bin.3	5 m	T
1889	118.085031056895	-1.42579099434195	0.341376382856038	-4.17659529465229	2.95904808846743e-05	0.00125498082897022	NODE_1617_length_5453_cov_10.557799_3_depth2_bin.9	5 m	I
1890	104.138897495768	-1.42219216902981	0.34050400966796	-4.17672664241648	2.95734067622405e-05	0.00125498082897022	NODE_1241_length_29078_cov_6.187024_14_PAL1920_LH1_2_35_A_sub_bin.49	5 m	N
1891	652.837737892817	1.37906148212891	0.330210922464785	4.17630486549389	2.96282675410384e-05	0.00125591891568194	NODE_27_length_57706_cov_34.202269_30_170123_PAL_Sterivex_14_bin.3	5 m	K
1892	1125.45503978203	1.31810030987266	0.31564181585863	4.17593691218343	2.96762064387831e-05	0.00125607118809414	NODE_2_length_233688_cov_37.894360_42_170123_PAL_Sterivex_14_bin.3	5 m	P
1893	902.608587234694	1.35345635225401	0.324114666813945	4.17585654348357	2.96866871022541e-05	0.00125607118809414	NODE_90_length_25807_cov_44.597390_20_170123_PAL_Sterivex_14_bin.3	5 m	I
1894	190.577237789545	-1.40427505915852	0.336260150822153	-4.17615663266992	2.96475712350895e-05	0.00125607118809414	NODE_594_length_9528_cov_6.058693_6_depth2_bin.9	5 m	C
1895	32.9664657376786	2.9069516177178	0.696143053112827	4.17579634633898	2.96945395523641e-05	0.00125607118809414	NODE_1067_length_24282_cov_18.635531_16_LH1_2_35_bin.11	5 m	S
1896	70.8569851024364	1.8963967406392	0.454155390114331	4.17565613426232	2.97128372498682e-05	0.00125618228284543	NODE_1927_length_22381_cov_58.132312_10_PAL1920_LH1_2_75_A_sub_bin.68	5 m	P
1897	35.3699031912965	-1.98407737361831	0.47521583624098	-4.17510786111975	2.97844899126244e-05	0.00125854778198005	NODE_546_length_46552_cov_60.792159_24_PAL1920_LH5_1_150_sub_bin.69	5 m	E
1898	57.7067218370374	-1.63693676331264	0.392268979511246	-4.17299569635155	3.00620622322002e-05	0.00126065387116674	NODE_10874_length_3092_cov_22.724070_1_LMG2001_200120_17_bin.12	5 m	G
1899	186.796314752439	1.45095491255942	0.347582678896188	4.17441662273619	2.98750604633309e-05	0.00126065387116674	NODE_115_length_32799_cov_16.493617_12_LH1_2_5_bin.3	5 m	L
1900	408.27800216473	1.40048147916049	0.335590470601404	4.1731860760251	3.00369428301145e-05	0.00126065387116674	NODE_1391_length_9519_cov_17.954882_4_LH1_2_5_bin.3	5 m	E
1901	73.1779906561634	1.85023366567488	0.443381364677564	4.1730072868994	3.00605323616458e-05	0.00126065387116674	NODE_21_length_69907_cov_18.274037_54_LH1_2_5_bin.3	5 m	CO
1902	32.1424582624842	-2.06604969783316	0.494932617389771	-4.17440602062017	2.98764516576362e-05	0.00126065387116674	NODE_3412_length_14993_cov_19.009573_5_PAL1920_LH5_3_35_A_sub_bin.80	5 m	S
1903	1122.1146517495	1.26680145570997	0.303502701163314	4.17393799414098	2.99379268044594e-05	0.00126065387116674	NODE_22_length_69872_cov_33.895140_59_170123_PAL_Sterivex_14_bin.3	5 m	I
1904	1320.46775983116	1.30973020967826	0.313894793074979	4.17251333431774	3.01257962787436e-05	0.00126065387116674	NODE_200_length_15307_cov_46.863231_3_170123_PAL_Sterivex_14_bin.3	5 m	S
1905	780.877874110904	1.33275373087178	0.319381377859355	4.17292247846297	3.00717281872984e-05	0.00126065387116674	NODE_88_length_26038_cov_34.549821_26_170123_PAL_Sterivex_14_bin.3	5 m	I
1906	347.998618963457	1.34276243035584	0.321668522240897	4.17436689484416	2.98815862181897e-05	0.00126065387116674	NODE_4_length_180559_cov_30.514631_59_170123_PAL_Sterivex_14_bin.3	5 m	S
1907	472.453313207677	-1.21549834048719	0.291290349684045	-4.17280676069637	3.00870108426581e-05	0.00126065387116674	NODE_457_length_11320_cov_10.592810_12_depth2_bin.9	5 m	C
1908	127.062518068656	-1.39299450615939	0.333738088008051	-4.17391528330978	2.99409129220828e-05	0.00126065387116674	NODE_682_length_8615_cov_8.131308_3_depth2_bin.9	5 m	C
1909	155.638687314294	-1.6950288976444	0.406213970998652	-4.17274889260277	3.00946561550862e-05	0.00126065387116674	NODE_130_length_25782_cov_20.508687_14_depth2_bin.9	5 m	H
1910	181.010165075429	-1.43420809040461	0.343732201074586	-4.1724577619465	3.01331472486275e-05	0.00126065387116674	NODE_184_length_20733_cov_14.738611_16_depth2_bin.9	5 m	G
1911	38.2399907470769	-2.4670015010547	0.591251156175822	-4.1725102357704	3.01262061017231e-05	0.00126065387116674	NODE_2241_length_21685_cov_53.510957_15_PAL1920_LH5_1_150_sub_bin.69	5 m	G
1912	35.59799908513	-2.32758308356842	0.55781271441383	-4.17269636102564	3.01015980260258e-05	0.00126065387116674	NODE_1389_length_28382_cov_62.788541_13_PAL1920_LH5_1_150_sub_bin.69	5 m	E
1913	56.7315026274149	-1.67404742537305	0.401090129861596	-4.17374375667313	2.99634751253801e-05	0.00126065387116674	NODE_5532_length_12649_cov_62.998491_16_PAL1920_LH5_1_150_sub_bin.69	5 m	K
1914	41.3605676394149	-2.1897361712825	0.524745060159284	-4.1729524249696	3.00677744032128e-05	0.00126065387116674	NODE_515_length_45414_cov_24.306665_40_PAL1920_LH1_2_35_A_sub_bin.24	5 m	S
1915	17.9197781098576	-2.82724561013052	0.677435854784446	-4.17345139050858	3.00019695200053e-05	0.00126065387116674	NODE_454_length_48791_cov_22.235206_15_PAL1920_LH1_2_35_A_sub_bin.24	5 m	C
1916	56.731709257502	-1.71606724893532	0.411282001130351	-4.17248322129087	3.01297793406734e-05	0.00126065387116674	NODE_272_length_61705_cov_5.837307_1_PAL1920_LH1_2_35_A_sub_bin.49	5 m	G
1917	50.1786116395072	2.27848510825269	0.546100544859523	4.17228133115816	3.01564963569647e-05	0.00126097257954177	NODE_307_length_56947_cov_47.346710_26_PAL1920_LH1_2_75_A_sub_bin.68	5 m	O
1918	494.177835077634	1.27195826769926	0.304871999370065	4.17210590125502	3.01797300546813e-05	0.00126128613228527	NODE_3_length_200913_cov_30.428118_202_170123_PAL_Sterivex_14_bin.3	5 m	F
1919	1557.90855256293	1.25242082547352	0.300233990137293	4.17148246572884	3.02624347347023e-05	0.00126362532024157	NODE_22_length_69872_cov_33.895140_7_170123_PAL_Sterivex_14_bin.3	5 m	V
1920	874.968707684266	1.2750255535328	0.305655506689548	4.1714463689602	3.02672299067318e-05	0.00126362532024157	NODE_93_length_25536_cov_39.629842_9_170123_PAL_Sterivex_14_bin.3	5 m	D
1921	864.483460525957	1.3380698013058	0.32079206167414	4.17114374440166	3.03074596144421e-05	0.00126464619873735	NODE_74_length_29019_cov_30.872497_3_170123_PAL_Sterivex_14_bin.3	5 m	S
1922	1218.74216018809	1.26764793607623	0.303968123290444	4.17033181754056	3.04156451658398e-05	0.00126841112902039	NODE_1_length_236708_cov_35.625152_156_170123_PAL_Sterivex_14_bin.3	5 m	V
1923	77.2382640776063	-1.61629464276567	0.38757932387378	-4.17022927490331	3.0429334578036e-05	0.00126841112902039	NODE_101_length_29026_cov_10.889890_4_depth2_bin.9	5 m	J
1924	18.0589521447418	-2.45920936714721	0.58981373050878	-4.1694678166035	3.05311723712878e-05	0.00127199465433352	NODE_334_length_25219_cov_46.139803_18_LMG2001_200120_16_bin.28	5 m	S
1925	111.132938057359	1.6864043579267	0.404501339781392	4.16909461619608	3.05812025626961e-05	0.00127341716104966	NODE_61_length_43378_cov_21.419569_40_LH1_2_5_bin.3	5 m	H
1926	954.348564152998	1.27252538238788	0.305237273227443	4.16897113819935	3.05977728197952e-05	0.0012734456249684	NODE_520_length_8855_cov_36.992614_6_170123_PAL_Sterivex_14_bin.3	5 m	S
1927	189.741176280746	1.46673248677782	0.351850652839503	4.16862232581069	3.0644628166324e-05	0.00127407266833828	NODE_61_length_43378_cov_21.419569_33_LH1_2_5_bin.3	5 m	CH
1928	39.060953283372	-2.06917987622905	0.496357556006429	-4.16872847242856	3.06303624675565e-05	0.00127407266833828	NODE_59_length_78114_cov_27.847846_69_PAL1920_LH1_3_35_B_sub_bin.13	5 m	P
1929	112.921349427721	-1.46956340901998	0.352546458638126	-4.16842482178618	3.06711887558852e-05	0.00127451588817742	NODE_2393_length_4554_cov_16.571905_2_depth2_bin.9	5 m	Q
1930	85.0401798513559	-1.62905803896123	0.390911708852282	-4.16732986521214	3.08188371825066e-05	0.00127975826552631	NODE_76_length_105031_cov_66.100004_65_PAL1920_LH5_1_150_sub_bin.69	5 m	J
1931	19.0188473450695	-2.45626312747729	0.589420259669213	-4.16725263033165	3.08292773114511e-05	0.00127975826552631	NODE_318_length_56901_cov_11.122700_5_PAL1920_LH1_2_35_A_sub_bin.24	5 m	Q
1932	109.402805002613	1.80744474589888	0.43374076420488	4.16710831690498	3.08487937067916e-05	0.0012799055931413	NODE_1549_length_14728_cov_12.167587_8_LH5_3_35_bin.17	5 m	D
1933	317.226556569055	1.3453058506292	0.322860326293533	4.16683544266165	3.08857282666982e-05	0.00128077506797827	NODE_2_length_233688_cov_37.894360_115_170123_PAL_Sterivex_14_bin.3	5 m	K
1934	718.609733165443	1.3949701949238	0.33481223382035	4.16642539911578	3.09413082360186e-05	0.00128241643515138	NODE_486_length_9147_cov_33.323251_8_170123_PAL_Sterivex_14_bin.3	5 m	U
1935	354.200223190416	1.50337606482799	0.360914132748738	4.16546742954677	3.10715282975757e-05	0.00128301714947024	NODE_2_length_186529_cov_13.889427_149_LH5_3_35_bin.17	5 m	EF
1936	91.2993626670031	1.74648270617686	0.419216948122976	4.16605939716095	3.09909987888954e-05	0.00128301714947024	NODE_26_length_62802_cov_16.197874_63_LH1_2_5_bin.3	5 m	S
1937	1121.60448051488	1.2950598089867	0.310895341579427	4.1655812609075	3.1056027593283e-05	0.00128301714947024	NODE_73_length_29064_cov_41.708228_22_170123_PAL_Sterivex_14_bin.3	5 m	P
1938	231.639783296856	1.42108275288529	0.341154323792155	4.16551294759809	3.10653291074924e-05	0.00128301714947024	NODE_104_length_22440_cov_43.155595_6_170123_PAL_Sterivex_14_bin.3	5 m	S
1939	147.289793184264	-1.4063876919051	0.337637553500688	-4.16537697694884	3.1083850698261e-05	0.00128301714947024	NODE_1784_length_5218_cov_13.325392_4_depth2_bin.9	5 m	G
1940	99.8756362463362	-1.62602060347131	0.390299796601782	-4.16608109363255	3.09880510366472e-05	0.00128301714947024	NODE_1527_length_5625_cov_6.324596_4_depth2_bin.9	5 m	E
1941	49.5517854224347	-1.8724825044388	0.44951626808304	-4.16555003097884	3.10602795200552e-05	0.00128301714947024	NODE_76_length_105031_cov_66.100004_63_PAL1920_LH5_1_150_sub_bin.69	5 m	E
1942	30.4893732455121	-2.37011086486606	0.56899873726691	-4.16540619448559	3.10798698716123e-05	0.00128301714947024	NODE_76_length_105031_cov_66.100004_8_PAL1920_LH5_1_150_sub_bin.69	5 m	H
1943	32.8918776794116	-2.04828222971396	0.491768015296526	-4.1651391835211	3.11162675652527e-05	0.00128369417163949	NODE_690_length_41144_cov_64.951496_9_PAL1920_LH5_1_150_sub_bin.69	5 m	J
1944	884.879587565359	1.29029529715905	0.309819153184741	4.1646724674561	3.11799854241033e-05	0.00128531036632679	NODE_3_length_200913_cov_30.428118_126_170123_PAL_Sterivex_14_bin.3	5 m	E
1945	171.294555925584	-1.3055901623304	0.313495824460514	-4.16461739028629	3.11875129432571e-05	0.00128531036632679	NODE_5291_length_11947_cov_4.822906_3_PAL1920_LH1_2_35_A_sub_bin.49	5 m	N
1946	131.300586776683	1.59862558918542	0.383897247776329	4.16420174524624	3.12443757886364e-05	0.00128699212459687	NODE_159_length_27628_cov_16.855039_17_LH1_2_5_bin.3	5 m	S
1947	954.103559940216	1.22116924737312	0.293267643299173	4.16400948169846	3.12707119577786e-05	0.00128741537191146	NODE_4_length_180559_cov_30.514631_9_170123_PAL_Sterivex_14_bin.3	5 m	S
1948	176.019205194137	-1.3337300760487	0.320310975076211	-4.16386006046583	3.12911941724911e-05	0.00128759730106701	NODE_1942_length_23667_cov_67.210825_21_PAL1920_LH5_1_150_sub_bin.69	5 m	K
1949	398.298596826853	1.34590425942288	0.32324588517738	4.16371660441808	3.13108706916205e-05	0.00128774590708	NODE_110_length_21788_cov_32.735057_7_170123_PAL_Sterivex_14_bin.3	5 m	-
1950	367.561542845385	1.31697172581531	0.316311680482975	4.16352543100664	3.13371104273066e-05	0.00128816415263182	NODE_3_length_200913_cov_30.428118_72_170123_PAL_Sterivex_14_bin.3	5 m	I
1951	717.066543033439	1.28619499957793	0.308964813078501	4.16291741044033	3.14207039959055e-05	0.00129093838590661	NODE_200_length_15307_cov_46.863231_2_170123_PAL_Sterivex_14_bin.3	5 m	S
1952	214.002783593668	1.46909894177179	0.352940567132758	4.16245418798569	3.14845321859585e-05	0.00129114966932718	NODE_21_length_69907_cov_18.274037_33_LH1_2_5_bin.3	5 m	I
1953	109.534572368071	1.65598264894547	0.397842028489328	4.16241254156456	3.14902767476063e-05	0.00129114966932718	NODE_35_length_56840_cov_16.498107_29_LH1_2_5_bin.3	5 m	C
1954	866.024208482513	1.23469757652089	0.296608503245065	4.1627180711699	3.14481561992254e-05	0.00129114966932718	NODE_2_length_233688_cov_37.894360_74_170123_PAL_Sterivex_14_bin.3	5 m	EG
1955	178.804968946987	-1.43672493206223	0.345155372131047	-4.162545473917	3.14719440070289e-05	0.00129114966932718	NODE_101_length_29026_cov_10.889890_20_depth2_bin.9	5 m	E
1956	876.323123801134	1.31276581273014	0.315397055138939	4.16226401401193	3.15107722292175e-05	0.0012913294889313	NODE_2667_length_4546_cov_39.174126_4_170123_PAL_Sterivex_14_bin.3	5 m	P
1957	27.8358313966793	-2.20073223634024	0.528806907663763	-4.1616934356303	3.15896249048317e-05	0.00129389941396091	NODE_183_length_73451_cov_62.415990_48_PAL1920_LH5_1_150_sub_bin.69	5 m	M
1958	659.813087444672	1.28015346273213	0.307639885021852	4.16120771414669	3.16568982449851e-05	0.00129533111256841	NODE_421_length_10104_cov_41.943776_7_170123_PAL_Sterivex_14_bin.3	5 m	Q
1959	87.2498779900156	-1.58151047043251	0.380056517071319	-4.1612507598067	3.16509308471479e-05	0.00129533111256841	NODE_775_length_7970_cov_11.507517_5_depth2_bin.9	5 m	J
1960	108.372957955354	-1.4621027797988	0.351380493262803	-4.16102432500508	3.16823333685687e-05	0.00129571044803966	NODE_342_length_13687_cov_11.805678_5_depth2_bin.9	5 m	H
1961	125.121026758292	1.76644188531461	0.424657255390687	4.15968846143809	3.18681974586282e-05	0.00129854646506784	NODE_77_length_64411_cov_14.830894_25_LH5_3_35_bin.17	5 m	G
1962	150.258530536127	1.56566264255081	0.376375961293713	4.15983698100479	3.18474822591593e-05	0.00129854646506784	NODE_60_length_43428_cov_17.808060_44_LH1_2_5_bin.3	5 m	S
1963	130.874324021694	1.54675238512032	0.371850840162036	4.15960438450619	3.18799300080931e-05	0.00129854646506784	NODE_159_length_27628_cov_16.855039_26_LH1_2_5_bin.3	5 m	C
1964	930.391956326157	1.32588216832926	0.318733693423457	4.1598431407995	3.18466233802106e-05	0.00129854646506784	NODE_50_length_37723_cov_44.935303_33_170123_PAL_Sterivex_14_bin.3	5 m	IQ
1965	132.320633033516	-1.55029662128208	0.372639996395252	-4.16030655935738	3.17820705893799e-05	0.00129854646506784	NODE_73_length_33532_cov_18.130746_6_depth2_bin.9	5 m	P
1966	87.6393942133174	-1.52340246939832	0.366238195856896	-4.15959472996524	3.18812775175717e-05	0.00129854646506784	NODE_26_length_54011_cov_19.849544_35_depth2_bin.9	5 m	P
1967	43.556486169059	-1.81146940456086	0.435483836168215	-4.15967081694656	3.1870659326149e-05	0.00129854646506784	NODE_910_length_35876_cov_59.056810_22_PAL1920_LH5_1_150_sub_bin.69	5 m	V
1968	25.0318634596745	-2.22414379786405	0.534623753223892	-4.16020385261972	3.17963665920428e-05	0.00129854646506784	NODE_711_length_16382_cov_50.741226_6_LMG2001_200120_16_bin.28	5 m	I
1969	716.731481677001	1.45283928606132	0.34929344949978	4.15936596618664	3.19132225125075e-05	0.00129918745056251	NODE_179_length_16894_cov_33.979809_13_170123_PAL_Sterivex_14_bin.3	5 m	IQ
1970	133.257039495084	1.60172755850551	0.385116459809786	4.15907323020321	3.19541450632455e-05	0.00129981081292221	NODE_11_length_93983_cov_18.963483_21_LH1_2_5_bin.3	5 m	K
1971	238.720040464408	1.35834526018796	0.32660189171087	4.15902447188046	3.19609659955297e-05	0.00129981081292221	NODE_36_length_48752_cov_33.220404_17_170123_PAL_Sterivex_14_bin.3	5 m	T
1972	140.69768350899	1.69828992952068	0.408401421080066	4.15838398659179	3.20506937310414e-05	0.00130279893919514	NODE_66_length_41020_cov_14.249969_20_LH1_2_5_bin.3	5 m	I
1973	948.568601910775	1.29403183360617	0.311209227978786	4.15807668047163	3.20938301928861e-05	0.00130323061833909	NODE_13_length_98162_cov_38.357976_73_170123_PAL_Sterivex_14_bin.3	5 m	S
1974	34.3145876859363	-2.17103987655729	0.522125452508835	-4.15808090972265	3.20932361601152e-05	0.00130323061833909	NODE_9584_length_8773_cov_23.316586_7_PAL1920_LH5_1_150_sub_bin.69	5 m	KQ
1975	970.913170609707	1.28115301403941	0.308133394919259	4.15778696877407	3.2134547438844e-05	0.00130422331827993	NODE_4_length_180559_cov_30.514631_22_170123_PAL_Sterivex_14_bin.3	5 m	P
1976	530.637013075936	1.34911845194571	0.324498902459033	4.15754396000164	3.21687387124151e-05	0.00130495028224178	NODE_9_length_114004_cov_39.524226_93_170123_PAL_Sterivex_14_bin.3	5 m	-
1977	133.009112470077	1.63737774139347	0.393859821803654	4.157260148789	3.22087146348182e-05	0.00130525083301201	NODE_78_length_39801_cov_16.958612_20_LH1_2_5_bin.3	5 m	S
1978	157.415466161332	-1.36682723652519	0.328772265777534	-4.15736781596431	3.21935437378556e-05	0.00130525083301201	NODE_256_length_17155_cov_13.335380_12_depth2_bin.9	5 m	H
1979	278.64655949586	1.28682685039038	0.309591149749484	4.15653629450215	3.2310886155881e-05	0.00130872966775296	NODE_36_length_48752_cov_33.220404_41_170123_PAL_Sterivex_14_bin.3	5 m	S
1980	408.844359398045	1.37917733574872	0.331896892740474	4.15543913159551	3.24663371852266e-05	0.00131237350282067	NODE_11_length_93983_cov_18.963483_65_LH1_2_5_bin.3	5 m	O
1981	143.762845894717	1.61692101746817	0.389101037019745	4.15552996171049	3.24534410339448e-05	0.00131237350282067	NODE_61_length_43378_cov_21.419569_20_LH1_2_5_bin.3	5 m	P
1982	1967.27596908712	1.38599392354723	0.33352460524685	4.15559722354344	3.24438942675399e-05	0.00131237350282067	NODE_40_length_46336_cov_42.503641_4_170123_PAL_Sterivex_14_bin.3	5 m	T
1983	62.1988056168307	-1.6773414236304	0.403643619429636	-4.15550089953248	3.24575667817273e-05	0.00131237350282067	NODE_542_length_10159_cov_15.436758_7_depth2_bin.9	5 m	G
1984	33.002871658246	-2.01247068647405	0.48435290284592	-4.15496774077195	3.25333439648623e-05	0.00131441924674165	NODE_2567_length_22486_cov_5.745620_7_PAL1920_LH3_1_75_A_sub_bin.50	5 m	E
1985	347.411627565677	1.36665220000122	0.328945957458181	4.15464050861594	3.25799362614323e-05	0.0013155390111458	NODE_1_length_236708_cov_35.625152_185_170123_PAL_Sterivex_14_bin.3	5 m	-
1986	120.937037268112	-1.39617946713913	0.336060930710747	-4.15454264256871	3.25938830327049e-05	0.0013155390111458	NODE_106_length_27813_cov_13.137294_4_depth2_bin.9	5 m	V
1987	22.0975070383602	-2.57320159640769	0.619483538168515	-4.15378527089725	3.27020070998445e-05	0.00131923879472035	NODE_1946_length_13777_cov_30.077321_4_PAL1920_LH1_3_35_B_sub_bin.13	5 m	C
1988	611.012702369895	1.45325886954932	0.349875774220637	4.15364245434402	3.27224340573743e-05	0.00131939882755081	NODE_59_length_33413_cov_34.966065_8_170123_PAL_Sterivex_14_bin.3	5 m	S
1989	424.786844109566	1.28750919687782	0.309979854779345	4.15352538891379	3.27391868882216e-05	0.0013194106297567	NODE_3_length_200913_cov_30.428118_23_170123_PAL_Sterivex_14_bin.3	5 m	J
1990	1238.98954474745	1.29132753556937	0.310961551477807	4.15269196282465	3.28586913350663e-05	0.00132356129650063	NODE_4_length_180559_cov_30.514631_104_170123_PAL_Sterivex_14_bin.3	5 m	O
1991	104.398459610486	1.557520523712	0.375160021120654	4.15161647304389	3.30135176331671e-05	0.00132658965414767	NODE_671_length_26128_cov_12.438960_14_PAL1920_LH3_1_5_A_sub_bin.64	5 m	C
1992	164.960727949579	1.53209859748916	0.36902679107486	4.15172728523756	3.29975332681499e-05	0.00132658965414767	NODE_21_length_69907_cov_18.274037_65_LH1_2_5_bin.3	5 m	G
1993	1073.4123552454	1.25484144410002	0.302255267231917	4.15159496008782	3.30166216725044e-05	0.00132658965414767	NODE_88_length_26038_cov_34.549821_11_170123_PAL_Sterivex_14_bin.3	5 m	LU
1994	1058.70026939984	1.28430116583476	0.30933418199395	4.15182427482224	3.2983548811589e-05	0.00132658965414767	NODE_16_length_88681_cov_41.716156_11_170123_PAL_Sterivex_14_bin.3	5 m	-
1995	598.283599342931	1.3268035593187	0.319569686146801	4.15184423565508	3.29806714548298e-05	0.00132658965414767	NODE_2_length_233688_cov_37.894360_215_170123_PAL_Sterivex_14_bin.3	5 m	I
1996	2199.82372541029	1.27330244882228	0.306737697577968	4.15111171165595	3.30864212319293e-05	0.00132748380154878	NODE_14_length_96497_cov_41.204423_12_170123_PAL_Sterivex_14_bin.3	5 m	I
1997	957.86968254649	1.29954521375034	0.313069270062976	4.15098298689272	3.31050376409298e-05	0.00132748380154878	NODE_4_length_180559_cov_30.514631_48_170123_PAL_Sterivex_14_bin.3	5 m	L
1998	695.451651282853	1.44396405220318	0.347860796374997	4.15098242529914	3.31051188814092e-05	0.00132748380154878	NODE_80_length_27694_cov_37.912117_18_170123_PAL_Sterivex_14_bin.3	5 m	V
1999	56.011638148696	-1.84648711904882	0.444823417927824	-4.15105645213226	3.30944117460322e-05	0.00132748380154878	NODE_37648_length_2246_cov_2.756732_2_LMG2001_200120_22_bin.14	5 m	E
[truncated: 56,963 more rows]
